# Supplementary material for: Genome-wide identification and characterization of long non-coding RNAs related to grain yield in foxtail millet [Setaria italica (L.) P. Beauv.]
Source: BMC Genomics. 2020 Dec 1;21:853. doi: 10.1186/s12864-020-07272-9 (PMC7709324; doi:10.1186/s12864-020-07272-9)
Supplement: Supplementary file 4 — Additional file 4: Table S2. Summary of significantly differentially expressed lncRNAs. [file 12864_2020_7272_MOESM4_ESM.xlsx]

## Sheet: Sheet1
	Table S2 The primers used for quantitative real-time PCR.
	Name	Primer sequence (5'-3')
		Forward	Reverse
	NewGene.105736.21	TCACTGGTTTGGAGTTCCCATT	CAGCTCACTTTGGAGCATTGG
	NewGene.114682.1	TCCCGCTGTAAACAACTCCAA	GGCCCTTTATGGTGCAAAAG
	NewGene.115177.1	TGTGCTTTAGTATATCCATCCCTTTG	GGAGGCTTGGGACCTTTATGTT
	NewGene.119530.1	AGGCAACAGCAAGGCCAAT	CGCAGCACGGGAAGCT
	NewGene.40605.7	CAGGGAGCGCCACACATAT	ACCATGAGGACAAGACTGAATTGA
	NewGene.40810.1	GAGCTCGTGGACGAACAGATC	GGTCACGGAGTTGCAGAATTCT
	SiACTIN	GGATACTCTTTCACCACCTC	ACCTCAGGGCACCTAAAC
