# Supplementary material for: Genome-wide identification and characterization of long non-coding RNAs related to grain yield in foxtail millet [Setaria italica (L.) P. Beauv.]
Source: BMC Genomics. 2020 Dec 1;21:853. doi: 10.1186/s12864-020-07272-9 (PMC7709324; doi:10.1186/s12864-020-07272-9)
Supplement: Supplementary file 5 — Additional file 5: Table S3. The target genes of significant differentially expressed lncRNAs in all comparisons (GO annotation of these genes were listed). * indicated the significantly differentially expressed target genes. [file 12864_2020_7272_MOESM5_ESM.xlsx]

## Sheet: JG31_vs_5695
	Table S3 Summary of significantly differentially expressed lncRNAs.
	lncRNA_id	JG31_count_mean	5695_count_mean	log2(fc)	FDR	comparison
	NewGene.100008.1	1668.94	0.001	-20.6705	0.00237356	JG31_vs_5695
	NewGene.100482.7	0.001	1055.11	20.009	0.00354273	JG31_vs_5695
	NewGene.100716.1	1359.25	0.001	-20.3744	0.00358648	JG31_vs_5695
	NewGene.101025.4	3419.72	0.001	-21.7054	0.00206293	JG31_vs_5695
	NewGene.101605.1	470.153	0.001	-18.8428	0.00986068	JG31_vs_5695
	NewGene.103013.1	452.927	0.001	-18.7889	0.00206293	JG31_vs_5695
	NewGene.103278.1	2456.27	0.001	-21.228	0.00221888	JG31_vs_5695
	NewGene.104769.1	0.001	874.667	19.7384	0.00341183	JG31_vs_5695
	NewGene.105015.3	0.001	1901.59	20.8588	0.00246362	JG31_vs_5695
	NewGene.105518.1	0.001	1505.53	20.5218	0.00206293	JG31_vs_5695
	NewGene.105736.21	5554.75	0.001	-22.4053	0.00206293	JG31_vs_5695
	NewGene.105736.22	2055.04	0.001	-20.9707	0.0058828	JG31_vs_5695
	NewGene.105916.5	0.001	994.493	19.9236	0.00603451	JG31_vs_5695
	NewGene.106324.2	0.001	49002.5	25.5464	0.00183875	JG31_vs_5695
	NewGene.106778.15	420.883	0.001	-18.6831	0.00340765	JG31_vs_5695
	NewGene.106828.2	0.001	858.663	19.7117	0.00348101	JG31_vs_5695
	NewGene.107117.1	0.001	1805.5	20.784	0.00206973	JG31_vs_5695
	NewGene.107118.1	0.001	821.133	19.6473	0.00328198	JG31_vs_5695
	NewGene.107239.1	0.001	1691.32	20.6897	0.00222427	JG31_vs_5695
	NewGene.107883.5	3008.13	0.001	-21.5204	0.00274523	JG31_vs_5695
	NewGene.108143.10	0.001	725.657	19.4689	0.00237356	JG31_vs_5695
	NewGene.108742.8	1797.92	2.76333	-9.3457	0.00282361	JG31_vs_5695
	NewGene.108791.2	278.433	0.001	-18.087	0.00206293	JG31_vs_5695
	NewGene.108791.6	0.001	1455.2	20.4728	0.00230969	JG31_vs_5695
	NewGene.109166.1	0.001	3997.15	21.9305	0.00206293	JG31_vs_5695
	NewGene.109433.1	1406.88	0.001	-20.4241	0.00221888	JG31_vs_5695
	NewGene.109788.4	0.001	916.393	19.8056	0.00396585	JG31_vs_5695
	NewGene.110050.1	0.001	533.477	19.0251	0.00206293	JG31_vs_5695
	NewGene.110051.1	0.001	1192	20.1849	0.00468202	JG31_vs_5695
	NewGene.110259.1	0.001	10904.4	23.3784	0.00197468	JG31_vs_5695
	NewGene.110982.1	3.98	1999.2	8.97244	0.00274523	JG31_vs_5695
	NewGene.111035.2	0.001	509.263	18.9581	0.00206293	JG31_vs_5695
	NewGene.111409.2	0.001	1035.88	19.9824	0.0039348	JG31_vs_5695
	NewGene.111581.1	4519.37	0.001	-22.1077	0.00206293	JG31_vs_5695
	NewGene.112665.1	4929.15	9.12667	-9.07704	0.00362213	JG31_vs_5695
	NewGene.112665.6	600.513	0.001	-19.1958	0.00237356	JG31_vs_5695
	NewGene.113055.1	2242.82	0.001	-21.0969	0.00206293	JG31_vs_5695
	NewGene.114682.1	5789.64	0.001	-22.465	0.00197468	JG31_vs_5695
	NewGene.114682.4	1723.39	0.001	-20.7168	0.00206293	JG31_vs_5695
	NewGene.114682.5	768.7	0.001	-19.5521	0.00262337	JG31_vs_5695
	NewGene.114801.1	1515.72	0.001	-20.5316	0.00275456	JG31_vs_5695
	NewGene.114801.2	41.6433	2635.88	5.98405	0.00700964	JG31_vs_5695
	NewGene.115148.2	1408.03	0.001	-20.4252	0.00412891	JG31_vs_5695
	NewGene.115163.1	1076.89	0.001	-20.0384	0.00363802	JG31_vs_5695
	NewGene.115169.4	6605.96	0.001	-22.6553	0.0024352	JG31_vs_5695
	NewGene.115175.1	1273.04	0.001	-20.2798	0.00371225	JG31_vs_5695
	NewGene.115177.1	7408.64	0.001	-22.8208	0.00201685	JG31_vs_5695
	NewGene.115234.1	0.001	1185.2	20.1767	0.00348101	JG31_vs_5695
	NewGene.115525.1	0.001	1407.08	20.4243	0.00227794	JG31_vs_5695
	NewGene.116150.1	0.001	1286.94	20.2955	0.00237356	JG31_vs_5695
	NewGene.116893.2	695.707	0.001	-19.4081	0.00306266	JG31_vs_5695
	NewGene.117219.4	0.001	1194.2	20.1876	0.00412891	JG31_vs_5695
	NewGene.117307.1	0.001	1209.26	20.2057	0.00455056	JG31_vs_5695
	NewGene.117314.1	0.001	785.753	19.5837	0.00298297	JG31_vs_5695
	NewGene.117687.1	0.001	1278.51	20.286	0.00274523	JG31_vs_5695
	NewGene.118113.9	825.943	0.001	-19.6557	0.00328094	JG31_vs_5695
	NewGene.118221.9	0.001	114496	26.7707	0.00082165	JG31_vs_5695
	NewGene.118805.14	0.001	5103.14	22.283	0.00197468	JG31_vs_5695
	NewGene.118824.5	4193.8	6.08667	-9.42839	0.00832153	JG31_vs_5695
	NewGene.119530.1	26401.7	0.001	-24.6541	0.00197468	JG31_vs_5695
	NewGene.119817.1	8.40333	8409.36	9.96682	0.00275456	JG31_vs_5695
	NewGene.120595.1	0.001	655.503	19.3222	0.00206293	JG31_vs_5695
	NewGene.12062.16	626.193	0.001	-19.2562	0.00282361	JG31_vs_5695
	NewGene.120759.2	2079.74	5.01	-8.69737	0.00932828	JG31_vs_5695
	NewGene.120812.1	0.001	427.993	18.7072	0.00197468	JG31_vs_5695
	NewGene.122562.1	0.001	1164.96	20.1518	0.00471563	JG31_vs_5695
	NewGene.123081.1	625.747	0.001	-19.2552	0.00206293	JG31_vs_5695
	NewGene.123138.3	622.223	0.001	-19.2471	0.00206293	JG31_vs_5695
	NewGene.124645.1	8946.47	0.001	-23.0929	0.00263118	JG31_vs_5695
	NewGene.126820.1	31611.9	46.64	-9.40468	0.00237356	JG31_vs_5695
	NewGene.126820.2	29725.5	0.001	-24.8252	0.00197468	JG31_vs_5695
	NewGene.127629.4	0.001	2181.95	21.0572	0.00206293	JG31_vs_5695
	NewGene.128125.3	2364.23	0.001	-21.1729	0.00249233	JG31_vs_5695
	NewGene.128907.1	0.001	462.6	18.8194	0.00206293	JG31_vs_5695
	NewGene.129725.7	9678.54	0.001	-23.2064	0.00197468	JG31_vs_5695
	NewGene.130301.2	8818.16	0.001	-23.072	0.00197468	JG31_vs_5695
	NewGene.131359.1	1948.29	0.001	-20.8938	0.00206293	JG31_vs_5695
	NewGene.131888.2	5315.44	0.001	-22.3418	0.00205871	JG31_vs_5695
	NewGene.131888.3	6347.04	0.001	-22.5977	0.00201685	JG31_vs_5695
	NewGene.132235.1	1783.64	0.001	-20.7664	0.00226255	JG31_vs_5695
	NewGene.132735.7	1153.82	0.001	-20.138	0.00326017	JG31_vs_5695
	NewGene.135662.13	6.38333	1203	7.55811	0.00759232	JG31_vs_5695
	NewGene.138360.4	9166.51	0.001	-23.1279	0.00784085	JG31_vs_5695
	NewGene.140351.3	0.001	10832.2	23.3688	0.00206293	JG31_vs_5695
	NewGene.140358.2	0.001	592.803	19.1772	0.00206293	JG31_vs_5695
	NewGene.14587.1	545.16	2.76333	-7.62413	0.00274523	JG31_vs_5695
	NewGene.14590.3	0.001	3564.6	21.7653	0.00206293	JG31_vs_5695
	NewGene.15949.17	594.86	0.001	-19.1822	0.00746145	JG31_vs_5695
	NewGene.15954.31	0.001	498.33	18.9267	0.00206293	JG31_vs_5695
	NewGene.16266.49	318310	0.001	-28.2459	0.00262337	JG31_vs_5695
	NewGene.16885.1	0.001	1241.4	20.2435	0.00275456	JG31_vs_5695
	NewGene.17026.1	439.71	0.001	-18.7462	0.00206293	JG31_vs_5695
	NewGene.17210.1	0.001	1816.63	20.7928	0.00206293	JG31_vs_5695
	NewGene.17896.1	415.587	0.001	-18.6648	0.00759232	JG31_vs_5695
	NewGene.18033.3	0.001	945.487	19.8507	0.00328662	JG31_vs_5695
	NewGene.18033.34	0.001	512.217	18.9664	0.00206293	JG31_vs_5695
	NewGene.18116.1	0.001	556.76	19.0867	0.00226255	JG31_vs_5695
	NewGene.19137.1	0.001	462.13	18.8179	0.00206293	JG31_vs_5695
	NewGene.19137.2	0.001	405.827	18.6305	0.00197468	JG31_vs_5695
	NewGene.19452.1	0.001	1044.47	19.9943	0.00348101	JG31_vs_5695
	NewGene.19542.7	0.001	2209.97	21.0756	0.00783042	JG31_vs_5695
	NewGene.20458.4	2630.35	0.001	-21.3268	0.00759232	JG31_vs_5695
	NewGene.20647.3	0.001	1752.78	20.7412	0.00206293	JG31_vs_5695
	NewGene.20721.1	14346.5	0.001	-23.7742	0.00197468	JG31_vs_5695
	NewGene.20763.1	10331.1	0.001	-23.3005	0.00197468	JG31_vs_5695
	NewGene.20763.2	4067.92	0.001	-21.9559	0.00206293	JG31_vs_5695
	NewGene.20788.5	2651.38	0.001	-21.3383	0.00274523	JG31_vs_5695
	NewGene.20846.14	585.953	0.001	-19.1604	0.00237356	JG31_vs_5695
	NewGene.20846.2	5626.98	0.001	-22.4239	0.00206293	JG31_vs_5695
	NewGene.22902.6	0.001	1457.66	20.4752	0.00369442	JG31_vs_5695
	NewGene.22928.2	0.001	819.637	19.6446	0.00304247	JG31_vs_5695
	NewGene.22928.3	0.001	1354.84	20.3697	0.00240711	JG31_vs_5695
	NewGene.22948.3	0.001	1971.44	20.9108	0.00306266	JG31_vs_5695
	NewGene.23585.2	0.001	760.417	19.5364	0.00526827	JG31_vs_5695
	NewGene.24324.3	0.001	439.44	18.7453	0.00206293	JG31_vs_5695
	NewGene.2435.1	0.001	778.703	19.5707	0.00354273	JG31_vs_5695
	NewGene.24920.1	2733.86	0.001	-21.3825	0.00243631	JG31_vs_5695
	NewGene.24937.1	885.313	0.001	-19.7558	0.00400996	JG31_vs_5695
	NewGene.25838.6	0.001	1168.99	20.1568	0.00363802	JG31_vs_5695
	NewGene.26248.1	0.001	464.79	18.8262	0.00222427	JG31_vs_5695
	NewGene.26594.1	0.001	1064.15	20.0213	0.00286508	JG31_vs_5695
	NewGene.27110.1	1098.8	0.001	-20.0675	0.00263118	JG31_vs_5695
	NewGene.27727.1	0.001	6600.38	22.6541	0.00221888	JG31_vs_5695
	NewGene.27727.7	0.001	3777.72	21.8491	0.00206293	JG31_vs_5695
	NewGene.30239.3	4442.27	12.17	-8.51182	0.00776889	JG31_vs_5695
	NewGene.30264.1	0.001	1220.71	20.2193	0.0042078	JG31_vs_5695
	NewGene.30443.1	0.001	726.927	19.4715	0.0024352	JG31_vs_5695
	NewGene.30467.4	0.001	2180.61	21.0563	0.00206293	JG31_vs_5695
	NewGene.31468.9	0.001	548.68	19.0656	0.00206293	JG31_vs_5695
	NewGene.31554.1	678.653	0.001	-19.3723	0.00275456	JG31_vs_5695
	NewGene.31605.1	0.001	458.203	18.8056	0.00206293	JG31_vs_5695
	NewGene.32220.3	2849.15	0.001	-21.4421	0.00206293	JG31_vs_5695
	NewGene.32432.4	411.627	0.001	-18.651	0.00197468	JG31_vs_5695
	NewGene.32432.8	489.713	0.001	-18.9016	0.00206293	JG31_vs_5695
	NewGene.32903.2	473.207	0.001	-18.8521	0.00967697	JG31_vs_5695
	NewGene.33729.2	799.247	0.001	-19.6083	0.00348101	JG31_vs_5695
	NewGene.33887.3	0.001	5992.47	22.5147	0.00197468	JG31_vs_5695
	NewGene.34218.1	13.0833	5614.76	8.74535	0.00603451	JG31_vs_5695
	NewGene.34760.2	0.001	3353.67	21.6773	0.00206293	JG31_vs_5695
	NewGene.36529.1	0.001	857.23	19.7093	0.00401182	JG31_vs_5695
	NewGene.3660.1	0.001	490.843	18.9049	0.00206293	JG31_vs_5695
	NewGene.36673.2	0.001	2526.96	21.269	0.0021005	JG31_vs_5695
	NewGene.36673.3	0.001	1449.59	20.4672	0.00221888	JG31_vs_5695
	NewGene.36674.1	0.001	577.667	19.1399	0.00206293	JG31_vs_5695
	NewGene.37649.3	334.897	0.001	-18.3534	0.00206293	JG31_vs_5695
	NewGene.37974.1	0.001	1181.26	20.1719	0.00274523	JG31_vs_5695
	NewGene.38082.1	805.78	0.001	-19.62	0.00287015	JG31_vs_5695
	NewGene.3825.1	0.001	616.967	19.2348	0.00221888	JG31_vs_5695
	NewGene.38433.1	1479.57	0.001	-20.4967	0.00967697	JG31_vs_5695
	NewGene.38598.1	0.001	667.097	19.3475	0.0034445	JG31_vs_5695
	NewGene.38636.1	0.001	5791.72	22.4656	0.00197468	JG31_vs_5695
	NewGene.39260.1	0.001	562.417	19.1013	0.00407915	JG31_vs_5695
	NewGene.39877.1	369.96	0.001	-18.497	0.00230969	JG31_vs_5695
	NewGene.40542.2	0.001	11599.7	23.4676	0.00197468	JG31_vs_5695
	NewGene.40605.7	20.79	24038.4	10.1752	0.00206293	JG31_vs_5695
	NewGene.40605.8	16.3633	33685.3	11.0074	0.00197468	JG31_vs_5695
	NewGene.40810.1	114.207	129648	10.1487	0.00197468	JG31_vs_5695
	NewGene.41805.4	909.163	0.001	-19.7942	0.00913923	JG31_vs_5695
	NewGene.42812.7	0.001	5776.12	22.4617	0.00206293	JG31_vs_5695
	NewGene.42812.9	0.001	5013.09	22.2573	0.00197468	JG31_vs_5695
	NewGene.42969.5	1655.46	0.001	-20.6588	0.00261775	JG31_vs_5695
	NewGene.47838.3	0.001	11098	23.4038	0.00206293	JG31_vs_5695
	NewGene.47838.7	0.001	1145.87	20.128	0.00986068	JG31_vs_5695
	NewGene.47985.2	0.001	1270.41	20.2769	0.00274523	JG31_vs_5695
	NewGene.48388.1	677.71	0.001	-19.3703	0.0021005	JG31_vs_5695
	NewGene.48711.5	0.001	1599.77	20.6094	0.00237356	JG31_vs_5695
	NewGene.48711.6	0.001	636.45	19.2797	0.00243631	JG31_vs_5695
	NewGene.48781.1	0.001	2634.2	21.3289	0.00206293	JG31_vs_5695
	NewGene.48781.3	0.001	1448.92	20.4665	0.00558526	JG31_vs_5695
	NewGene.48836.13	0.001	2850.37	21.4427	0.00206293	JG31_vs_5695
	NewGene.48900.1	0.001	834.127	19.6699	0.00414059	JG31_vs_5695
	NewGene.49201.1	0.001	2469.21	21.2356	0.00238183	JG31_vs_5695
	NewGene.49263.2	14323.3	0.001	-23.7719	0.00688323	JG31_vs_5695
	NewGene.49660.7	432.35	0.001	-18.7218	0.00206293	JG31_vs_5695
	NewGene.49661.1	412.973	0.001	-18.6557	0.00197468	JG31_vs_5695
	NewGene.50165.2	0.001	12132.9	23.5324	0.00986068	JG31_vs_5695
	NewGene.50294.1	21.8867	14495.1	9.3713	0.0048941	JG31_vs_5695
	NewGene.50295.1	0.001	526.043	19.0048	0.00221888	JG31_vs_5695
	NewGene.50954.3	0.001	761.89	19.5392	0.00441855	JG31_vs_5695
	NewGene.51342.17	0.001	10406.1	23.3109	0.00197468	JG31_vs_5695
	NewGene.51342.18	0.001	2579.46	21.2986	0.00237356	JG31_vs_5695
	NewGene.51342.19	0.001	2654.41	21.34	0.00206293	JG31_vs_5695
	NewGene.51342.24	0.001	918.077	19.8083	0.0034797	JG31_vs_5695
	NewGene.51465.1	0.001	9890.54	23.2376	0.00197468	JG31_vs_5695
	NewGene.51465.14	0.001	3110.71	21.5688	0.00206293	JG31_vs_5695
	NewGene.51465.15	0.001	2669.18	21.348	0.00206293	JG31_vs_5695
	NewGene.51465.6	0.001	2045.27	20.9639	0.00206293	JG31_vs_5695
	NewGene.51825.7	8.72333	3206.02	8.52169	0.00784085	JG31_vs_5695
	NewGene.52564.1	476.09	0.001	-18.8609	0.00206293	JG31_vs_5695
	NewGene.53240.10	11074.9	0.001	-23.4008	0.00206293	JG31_vs_5695
	NewGene.53245.1	369.753	0.001	-18.4962	0.00197468	JG31_vs_5695
	NewGene.53373.1	0.001	1769.45	20.7549	0.00274998	JG31_vs_5695
	NewGene.54050.2	14075.9	0.001	-23.7467	0.00783042	JG31_vs_5695
	NewGene.54315.2	0.001	442.477	18.7552	0.00206293	JG31_vs_5695
	NewGene.54322.3	4.20333	2865.94	9.41326	0.00776889	JG31_vs_5695
	NewGene.54322.6	9700.09	0.001	-23.2096	0.00986068	JG31_vs_5695
	NewGene.55493.1	0.001	520.98	18.9909	0.00324565	JG31_vs_5695
	NewGene.59785.6	442.137	0.001	-18.7541	0.00906821	JG31_vs_5695
	NewGene.6029.7	0.001	474.69	18.8566	0.00206293	JG31_vs_5695
	NewGene.61424.5	1473.35	0.001	-20.4907	0.00333336	JG31_vs_5695
	NewGene.63920.1	446.82	0.001	-18.7693	0.00206293	JG31_vs_5695
	NewGene.64208.5	1622.32	0.001	-20.6296	0.00524396	JG31_vs_5695
	NewGene.64208.6	429.497	0.001	-18.7123	0.00206293	JG31_vs_5695
	NewGene.64442.3	654.517	0.001	-19.3201	0.00249233	JG31_vs_5695
	NewGene.64442.4	1290.55	0.001	-20.2996	0.00348101	JG31_vs_5695
	NewGene.64875.1	0.001	12786.3	23.6081	0.00197468	JG31_vs_5695
	NewGene.65420.10	0.001	4737.05	22.1756	0.00206293	JG31_vs_5695
	NewGene.65575.1	483.767	0.001	-18.884	0.00206293	JG31_vs_5695
	NewGene.65651.1	1242.35	0.001	-20.2446	0.00274523	JG31_vs_5695
	NewGene.65958.3	0.001	461.117	18.8148	0.00197468	JG31_vs_5695
	NewGene.67867.2	9261.92	0.001	-23.1429	0.00806431	JG31_vs_5695
	NewGene.68642.3	1798.86	0.001	-20.7787	0.00237356	JG31_vs_5695
	NewGene.69342.3	0.001	1088.15	20.0534	0.00298297	JG31_vs_5695
	NewGene.70522.2	0.001	2083.41	20.9905	0.00221888	JG31_vs_5695
	NewGene.70785.1	2408.27	0.001	-21.1996	0.00333336	JG31_vs_5695
	NewGene.70912.7	0.001	469.38	18.8404	0.00314373	JG31_vs_5695
	NewGene.71852.1	0.001	850.953	19.6987	0.00412891	JG31_vs_5695
	NewGene.74805.8	0.001	1021.46	19.9622	0.00558526	JG31_vs_5695
	NewGene.75244.1	2728.51	0.001	-21.3797	0.00206293	JG31_vs_5695
	NewGene.7593.1	0.001	10237	23.2873	0.00932828	JG31_vs_5695
	NewGene.77854.1	0.001	3654.91	21.8014	0.00206293	JG31_vs_5695
	NewGene.78434.1	0.001	610.98	19.2208	0.00206293	JG31_vs_5695
	NewGene.78510.1	1375.74	0.001	-20.3918	0.00274523	JG31_vs_5695
	NewGene.79306.1	493.933	0.001	-18.914	0.00381889	JG31_vs_5695
	NewGene.79808.1	0.001	768.867	19.5524	0.00304247	JG31_vs_5695
	NewGene.79942.2	50718.8	0.001	-25.596	0.00411688	JG31_vs_5695
	NewGene.80048.2	0.001	2491.41	21.2485	0.00346772	JG31_vs_5695
	NewGene.82178.1	0.001	2104.02	21.0047	0.00206293	JG31_vs_5695
	NewGene.82611.1	822.69	0.001	-19.65	0.00425625	JG31_vs_5695
	NewGene.83704.28	0.001	1790.07	20.7716	0.00304247	JG31_vs_5695
	NewGene.84282.1	7361.49	12.17	-9.24053	0.0086455	JG31_vs_5695
	NewGene.84283.11	2084.18	0.001	-20.9911	0.00206293	JG31_vs_5695
	NewGene.84283.12	3569.99	0.001	-21.7675	0.00237356	JG31_vs_5695
	NewGene.84285.10	3377.43	6.08667	-9.11606	0.00444401	JG31_vs_5695
	NewGene.84285.16	952.447	0.001	-19.8613	0.00348101	JG31_vs_5695
	NewGene.84331.1	2509.51	0.001	-21.259	0.00275456	JG31_vs_5695
	NewGene.84629.1	2183.24	0.001	-21.058	0.00274523	JG31_vs_5695
	NewGene.84897.1	3835.99	0.001	-21.8712	0.0022502	JG31_vs_5695
	NewGene.85010.62	1461.31	0.001	-20.4788	0.00221888	JG31_vs_5695
	NewGene.85067.1	0.001	3514.92	21.7451	0.00206293	JG31_vs_5695
	NewGene.85160.1	1230.35	6.08667	-7.6592	0.00906821	JG31_vs_5695
	NewGene.85312.2	549.527	0.001	-19.0678	0.00455056	JG31_vs_5695
	NewGene.86024.21	0.001	542.097	19.0482	0.0058828	JG31_vs_5695
	NewGene.86060.1	438.393	0.001	-18.7419	0.00197468	JG31_vs_5695
	NewGene.86175.4	0.001	3899.4	21.8948	0.00263118	JG31_vs_5695
	NewGene.86187.1	0.001	1548.97	20.5629	0.00221888	JG31_vs_5695
	NewGene.87148.9	3299.83	0.001	-21.654	0.00206293	JG31_vs_5695
	NewGene.8900.2	938.693	0.001	-19.8403	0.00401182	JG31_vs_5695
	NewGene.89047.3	2887.67	0.001	-21.4615	0.00206293	JG31_vs_5695
	NewGene.89157.8	1533.88	0.001	-20.5488	0.00289696	JG31_vs_5695
	NewGene.91035.3	0.001	7113.14	22.7621	0.00967697	JG31_vs_5695
	NewGene.91176.3	696.413	2.76333	-7.97739	0.00532727	JG31_vs_5695
	NewGene.93254.1	477.6	0.001	-18.8654	0.00206293	JG31_vs_5695
	NewGene.9336.1	0.001	740.357	19.4979	0.00274523	JG31_vs_5695
	NewGene.93409.4	534.177	0.001	-19.027	0.00274523	JG31_vs_5695
	NewGene.9460.5	420.517	0.001	-18.6818	0.00906821	JG31_vs_5695
	NewGene.94611.1	0.001	1425.33	20.4429	0.00221888	JG31_vs_5695
	NewGene.95413.5	289.77	0.001	-18.1445	0.00206293	JG31_vs_5695
	NewGene.95438.2	0.001	10362.8	23.3049	0.00906821	JG31_vs_5695
	NewGene.95491.11	0.001	1177.27	20.167	0.008716	JG31_vs_5695
	NewGene.95748.1	1621.5	0.001	-20.6289	0.00226255	JG31_vs_5695
	NewGene.96817.4	16810	0.001	-24.0028	0.00783042	JG31_vs_5695
	NewGene.9785.1	728.37	0.001	-19.4743	0.00348101	JG31_vs_5695
	NewGene.98115.1	0.001	1410.18	20.4274	0.00220556	JG31_vs_5695
	NewGene.98392.11	484.52	0.001	-18.8862	0.00986068	JG31_vs_5695
	NewGene.98643.3	0.001	1491.32	20.5082	0.00221888	JG31_vs_5695
	NewGene.99722.1	0.001	1154.72	20.1391	0.00401182	JG31_vs_5695
	NewGene.99734.1	1345.7	0.001	-20.3599	0.00261775	JG31_vs_5695
	NewGene.99746.2	631.473	0.001	-19.2684	0.00206293	JG31_vs_5695
	NewGene.99770.9	1269.99	0.001	-20.2764	0.00306266	JG31_vs_5695

## Sheet: JG31_vs_56229
	lncRNA_id	JG31_count_mean	56229_count_mean	log2(fc)	FDR	comparison
	NewGene.100482.7	0.001	627.433	19.2591	0.0059781	JG31_vs_56229
	NewGene.101025.4	2916.38	0.001	-21.4757	0.00128287	JG31_vs_56229
	NewGene.101378.2	0.001	5735.36	22.4515	0.00786626	JG31_vs_56229
	NewGene.101380.2	8.54333	2885.07	8.39959	0.00728118	JG31_vs_56229
	NewGene.10233.1	0.001	984.573	19.9091	0.00481068	JG31_vs_56229
	NewGene.103278.2	1420.58	0.001	-20.438	0.00818934	JG31_vs_56229
	NewGene.103925.4	0.001	1947.23	20.893	0.00200967	JG31_vs_56229
	NewGene.10432.6	1.92667	2947.48	10.5792	0.00284791	JG31_vs_56229
	NewGene.105518.1	0.001	2033.96	20.9559	0.00128287	JG31_vs_56229
	NewGene.10573.1	0.001	478.92	18.8694	0.00367144	JG31_vs_56229
	NewGene.105731.8	0.001	529.023	19.013	0.00817046	JG31_vs_56229
	NewGene.105736.21	4294.25	0.001	-22.034	0.00117668	JG31_vs_56229
	NewGene.105802.1	9520.75	0.001	-23.1826	0.00671692	JG31_vs_56229
	NewGene.105807.2	0.001	1334.3	20.3476	0.00284791	JG31_vs_56229
	NewGene.106324.2	0.001	13084.9	23.6414	0.00114131	JG31_vs_56229
	NewGene.106473.3	4156.41	0.001	-21.9869	0.00818934	JG31_vs_56229
	NewGene.106515.1	0.001	725.847	19.4693	0.00430874	JG31_vs_56229
	NewGene.106678.5	0.001	721.367	19.4604	0.00398676	JG31_vs_56229
	NewGene.106778.4	0.001	841.583	19.6827	0.0031522	JG31_vs_56229
	NewGene.106828.2	0.001	1550.72	20.5645	0.00143223	JG31_vs_56229
	NewGene.107117.1	0.001	1989.4	20.9239	0.00168006	JG31_vs_56229
	NewGene.107118.1	0.001	327.12	18.3195	0.00345629	JG31_vs_56229
	NewGene.107239.1	0.001	2800.79	21.4174	0.00128287	JG31_vs_56229
	NewGene.107965.2	4515.01	0.001	-22.1063	0.00820884	JG31_vs_56229
	NewGene.108041.16	4456.22	0.001	-22.0874	0.00725598	JG31_vs_56229
	NewGene.108143.12	297.437	0.001	-18.1822	0.0053137	JG31_vs_56229
	NewGene.108603.1	11.8233	12718.6	10.0711	0.00400103	JG31_vs_56229
	NewGene.108603.2	0.001	40123.9	25.258	0.00114131	JG31_vs_56229
	NewGene.108632.4	0.001	622.503	19.2477	0.00402244	JG31_vs_56229
	NewGene.108634.1	0.001	573.263	19.1288	0.00367144	JG31_vs_56229
	NewGene.108725.1	0.001	486.837	18.8931	0.00302394	JG31_vs_56229
	NewGene.108728.1	0.001	1055.85	20.01	0.00229782	JG31_vs_56229
	NewGene.109166.1	0.001	1104.68	20.0752	0.00298216	JG31_vs_56229
	NewGene.109433.1	1095.94	4.50333	-7.92696	0.00679649	JG31_vs_56229
	NewGene.109493.1	835.917	0.001	-19.673	0.00291737	JG31_vs_56229
	NewGene.109535.1	15.6767	3785.23	7.91562	0.0036983	JG31_vs_56229
	NewGene.109788.4	0.001	2041.85	20.9614	0.00386277	JG31_vs_56229
	NewGene.110050.1	0.001	622.357	19.2474	0.00518186	JG31_vs_56229
	NewGene.110259.1	0.001	3034.37	21.533	0.00128287	JG31_vs_56229
	NewGene.110982.1	3.41667	1910.25	9.12695	0.0028148	JG31_vs_56229
	NewGene.111490.4	5042.89	0.001	-22.2658	0.00114131	JG31_vs_56229
	NewGene.111581.1	3536.29	0.001	-21.7538	0.00114131	JG31_vs_56229
	NewGene.111592.1	0.001	744.597	19.5061	0.00375416	JG31_vs_56229
	NewGene.111888.3	1.92667	1214.14	9.29962	0.00325262	JG31_vs_56229
	NewGene.111888.6	1.71	1720.67	9.97476	0.00630956	JG31_vs_56229
	NewGene.112665.6	452.043	0.001	-18.7861	0.00455469	JG31_vs_56229
	NewGene.113055.1	1830.46	0.001	-20.8038	0.00128287	JG31_vs_56229
	NewGene.114682.1	4592.93	0.001	-22.131	0.00114131	JG31_vs_56229
	NewGene.114682.4	1421.23	0.001	-20.4387	0.0017095	JG31_vs_56229
	NewGene.114682.5	637.187	0.001	-19.2814	0.00414461	JG31_vs_56229
	NewGene.114801.1	1134.4	0.001	-20.1135	0.00324663	JG31_vs_56229
	NewGene.114801.2	33.4167	3022.46	6.49901	0.003554	JG31_vs_56229
	NewGene.115148.2	1028.57	0.001	-19.9722	0.0046302	JG31_vs_56229
	NewGene.115155.2	1503.72	0.001	-20.5201	0.00204511	JG31_vs_56229
	NewGene.115156.1	8874.47	3.76	-11.2047	0.00156378	JG31_vs_56229
	NewGene.115169.4	5105.25	0.001	-22.2835	0.00200967	JG31_vs_56229
	NewGene.115172.1	0.001	1514.05	20.53	0.00174607	JG31_vs_56229
	NewGene.115175.1	961.743	0.001	-19.8753	0.00377892	JG31_vs_56229
	NewGene.115177.1	5701.16	0.001	-22.4428	0.00114131	JG31_vs_56229
	NewGene.117219.4	0.001	650.787	19.3118	0.00445045	JG31_vs_56229
	NewGene.117306.1	0.001	381.877	18.5427	0.00549482	JG31_vs_56229
	NewGene.117314.1	0.001	1939.15	20.887	0.00165173	JG31_vs_56229
	NewGene.117362.1	0.001	3245.03	21.6298	0.00128287	JG31_vs_56229
	NewGene.117517.15	0.001	2760.98	21.3967	0.00128287	JG31_vs_56229
	NewGene.118134.2	0.001	33371.5	24.9921	0.00481068	JG31_vs_56229
	NewGene.118221.9	0.001	41805.2	25.3172	0.00114131	JG31_vs_56229
	NewGene.118589.1	0.001	1743.49	20.7335	0.00128287	JG31_vs_56229
	NewGene.118790.2	0.001	2798.53	21.4162	0.00128287	JG31_vs_56229
	NewGene.118805.14	0.001	2446.37	21.2222	0.00128287	JG31_vs_56229
	NewGene.118990.33	0.001	368.743	18.4923	0.00386277	JG31_vs_56229
	NewGene.119530.1	19651.5	15.0267	-10.3529	0.00169019	JG31_vs_56229
	NewGene.119817.1	5.91333	5008.86	9.7263	0.00243644	JG31_vs_56229
	NewGene.120595.1	0.001	760.237	19.5361	0.00354397	JG31_vs_56229
	NewGene.12062.16	480.79	3.38	-7.15224	0.0094101	JG31_vs_56229
	NewGene.120759.2	1528.6	0.001	-20.5438	0.00320452	JG31_vs_56229
	NewGene.121061.2	652.633	0.001	-19.3159	0.00481068	JG31_vs_56229
	NewGene.121204.2	683.373	0.001	-19.3823	0.00609656	JG31_vs_56229
	NewGene.12127.1	0.001	486.16	18.8911	0.00413877	JG31_vs_56229
	NewGene.122907.10	666.85	0.001	-19.347	0.00562171	JG31_vs_56229
	NewGene.124229.4	9.63333	2109.9	7.77492	0.00738426	JG31_vs_56229
	NewGene.124645.1	6523.11	0.001	-22.6371	0.00228675	JG31_vs_56229
	NewGene.124712.1	463.227	0.001	-18.8214	0.00650523	JG31_vs_56229
	NewGene.124843.2	284.23	0.001	-18.1167	0.00279852	JG31_vs_56229
	NewGene.124910.3	0.001	90028.6	26.4239	0.00396597	JG31_vs_56229
	NewGene.125843.2	6824.45	0.001	-22.7023	0.00128287	JG31_vs_56229
	NewGene.125843.4	10025.1	0.001	-23.2571	0.00743101	JG31_vs_56229
	NewGene.126063.1	0.001	434.05	18.7275	0.00403422	JG31_vs_56229
	NewGene.126657.2	0.001	4132.12	21.9784	0.00953326	JG31_vs_56229
	NewGene.126820.1	25240.6	7.50333	-11.7159	0.00143223	JG31_vs_56229
	NewGene.126820.2	22468.3	49.5433	-8.82498	0.00413877	JG31_vs_56229
	NewGene.127384.1	126022	201.723	-9.28708	0.00128287	JG31_vs_56229
	NewGene.127384.2	4113.5	0.001	-21.9719	0.00114131	JG31_vs_56229
	NewGene.128125.3	1780.85	0.001	-20.7641	0.00154817	JG31_vs_56229
	NewGene.128691.2	0.001	5871.97	22.4854	0.00743101	JG31_vs_56229
	NewGene.129725.7	7851.5	0.001	-22.9045	0.00114131	JG31_vs_56229
	NewGene.130.4	5064.46	0.001	-22.272	0.00114131	JG31_vs_56229
	NewGene.130301.2	7239.47	0.001	-22.7875	0.00114131	JG31_vs_56229
	NewGene.131359.1	1547.22	0.001	-20.5612	0.00154817	JG31_vs_56229
	NewGene.13203.1	0.001	377.147	18.5248	0.00343512	JG31_vs_56229
	NewGene.132852.1	0.001	8311.49	22.9867	0.00114131	JG31_vs_56229
	NewGene.133152.14	3481.53	0.001	-21.7313	0.00981047	JG31_vs_56229
	NewGene.134363.1	58.5133	5252.09	6.48798	0.0090598	JG31_vs_56229
	NewGene.135016.2	296.77	0.001	-18.179	0.00285466	JG31_vs_56229
	NewGene.136585.1	0.001	592.353	19.1761	0.00398676	JG31_vs_56229
	NewGene.138360.4	7985	0.001	-22.9289	0.00606349	JG31_vs_56229
	NewGene.139167.3	0.001	819.437	19.6443	0.00285466	JG31_vs_56229
	NewGene.140019.4	361.013	0.001	-18.4617	0.00452335	JG31_vs_56229
	NewGene.14590.3	0.001	1077.91	20.0398	0.00279852	JG31_vs_56229
	NewGene.14946.1	659.993	0.001	-19.3321	0.00394552	JG31_vs_56229
	NewGene.154.6	0.001	998.66	19.9296	0.0028148	JG31_vs_56229
	NewGene.1585.6	5496.54	0.001	-22.3901	0.00840797	JG31_vs_56229
	NewGene.15924.3	0.001	1469.32	20.4867	0.00325262	JG31_vs_56229
	NewGene.16266.49	277415	0.001	-28.0475	0.00285466	JG31_vs_56229
	NewGene.16885.1	0.001	631.797	19.2691	0.00461758	JG31_vs_56229
	NewGene.17210.1	0.001	733.78	19.485	0.00657874	JG31_vs_56229
	NewGene.17539.1	0.001	430.573	18.7159	0.00455055	JG31_vs_56229
	NewGene.17886.7	0.001	334.127	18.35	0.00692881	JG31_vs_56229
	NewGene.18033.21	0.001	456.56	18.8004	0.00470509	JG31_vs_56229
	NewGene.18070.6	0.001	498.993	18.9287	0.00386277	JG31_vs_56229
	NewGene.19137.1	0.001	570.963	19.123	0.0046302	JG31_vs_56229
	NewGene.19332.2	6457.38	0.001	-22.6225	0.00817046	JG31_vs_56229
	NewGene.19542.7	0.001	2045.68	20.9641	0.00204511	JG31_vs_56229
	NewGene.19554.2	0.001	822.393	19.6495	0.006359	JG31_vs_56229
	NewGene.1968.1	0.001	687.377	19.3907	0.00481068	JG31_vs_56229
	NewGene.20647.3	0.001	769.93	19.5544	0.00325262	JG31_vs_56229
	NewGene.20721.1	10843.2	0.001	-23.3703	0.00114131	JG31_vs_56229
	NewGene.20763.1	8144.48	0.001	-22.9574	0.00114131	JG31_vs_56229
	NewGene.20763.2	3072.88	0.001	-21.5512	0.00128287	JG31_vs_56229
	NewGene.20788.5	1979.08	0.001	-20.9164	0.00228675	JG31_vs_56229
	NewGene.20846.2	4207.43	0.001	-22.0045	0.00128287	JG31_vs_56229
	NewGene.2106.2	0.001	3502.56	21.74	0.00880367	JG31_vs_56229
	NewGene.21499.3	0.001	6839.64	22.7055	0.00746817	JG31_vs_56229
	NewGene.22654.1	0.001	866.63	19.7251	0.00325262	JG31_vs_56229
	NewGene.22928.3	0.001	836.323	19.6737	0.00388313	JG31_vs_56229
	NewGene.22948.3	0.001	2113.16	21.011	0.00128287	JG31_vs_56229
	NewGene.22948.4	0.001	1430.61	20.4482	0.00168006	JG31_vs_56229
	NewGene.24224.8	0.001	2594.23	21.3069	0.00128287	JG31_vs_56229
	NewGene.2435.1	0.001	1091.86	20.0584	0.00279852	JG31_vs_56229
	NewGene.24635.2	4652.83	0.001	-22.1497	0.0080008	JG31_vs_56229
	NewGene.24920.1	2235.78	0.001	-21.0923	0.00204511	JG31_vs_56229
	NewGene.24937.1	680.437	0.001	-19.3761	0.00445316	JG31_vs_56229
	NewGene.25080.2	0.001	3063.74	21.5469	0.0017536	JG31_vs_56229
	NewGene.25499.2	957.927	0.001	-19.8696	0.00419317	JG31_vs_56229
	NewGene.26022.1	0.001	4983.02	22.2486	0.00843722	JG31_vs_56229
	NewGene.26633.2	0.001	26041.6	24.6343	0.00114131	JG31_vs_56229
	NewGene.27110.1	866.017	0.001	-19.724	0.00299487	JG31_vs_56229
	NewGene.27727.1	0.001	2981.66	21.5077	0.00117668	JG31_vs_56229
	NewGene.27727.6	0.001	4369.81	22.0591	0.0082965	JG31_vs_56229
	NewGene.27727.7	0.001	3520.28	21.7473	0.00117668	JG31_vs_56229
	NewGene.27727.8	0.001	4461.63	22.0891	0.00925683	JG31_vs_56229
	NewGene.27927.4	0.001	3510.44	21.7432	0.00820429	JG31_vs_56229
	NewGene.29516.1	745.62	0.001	-19.5081	0.00481068	JG31_vs_56229
	NewGene.29691.1	0.001	310.847	18.2458	0.00285466	JG31_vs_56229
	NewGene.29792.3	8.86667	2003.65	7.82002	0.00818934	JG31_vs_56229
	NewGene.29879.1	312.627	0.001	-18.2541	0.00354397	JG31_vs_56229
	NewGene.30239.3	3435.69	0.001	-21.7122	0.00114131	JG31_vs_56229
	NewGene.30264.1	0.001	779.313	19.5718	0.00857198	JG31_vs_56229
	NewGene.30309.2	0.001	886.013	19.757	0.00584946	JG31_vs_56229
	NewGene.30467.4	0.001	382.6	18.5455	0.00361806	JG31_vs_56229
	NewGene.307.1	1073.65	0.001	-20.0341	0.00279852	JG31_vs_56229
	NewGene.31554.1	515.727	0.001	-18.9762	0.00452335	JG31_vs_56229
	NewGene.31605.1	0.001	813.457	19.6337	0.00320452	JG31_vs_56229
	NewGene.32690.1	950.603	0.001	-19.8585	0.00491776	JG31_vs_56229
	NewGene.33729.2	626.777	0.001	-19.2576	0.00469097	JG31_vs_56229
	NewGene.33887.2	0.001	15928.7	23.9251	0.00238791	JG31_vs_56229
	NewGene.33887.3	0.001	5386.48	22.3609	0.00114131	JG31_vs_56229
	NewGene.34216.1	0.001	772.803	19.5597	0.00477099	JG31_vs_56229
	NewGene.34218.2	0.001	4483.59	22.0962	0.0082965	JG31_vs_56229
	NewGene.34553.3	4632.28	0.001	-22.1433	0.00114131	JG31_vs_56229
	NewGene.34712.6	4173.67	0.001	-21.9929	0.00116455	JG31_vs_56229
	NewGene.34760.2	0.001	3212.67	21.6153	0.00128287	JG31_vs_56229
	NewGene.35505.5	24933.5	0.001	-24.5716	0.00114131	JG31_vs_56229
	NewGene.36418.8	7.70667	8167.67	10.0496	0.00477099	JG31_vs_56229
	NewGene.36529.1	0.001	1157.91	20.1431	0.00318126	JG31_vs_56229
	NewGene.3662.1	0.001	3692.88	21.8163	0.00114131	JG31_vs_56229
	NewGene.36673.2	0.001	2358.92	21.1697	0.00128287	JG31_vs_56229
	NewGene.36673.3	0.001	1076.29	20.0376	0.0028148	JG31_vs_56229
	NewGene.36674.1	0.001	462.21	18.8182	0.00481068	JG31_vs_56229
	NewGene.37358.1	0.001	476.037	18.8607	0.00657874	JG31_vs_56229
	NewGene.37394.4	0.001	9114.3	23.1197	0.00114131	JG31_vs_56229
	NewGene.3763.1	0.001	1754.39	20.7425	0.00128287	JG31_vs_56229
	NewGene.37682.2	0.001	453.76	18.7916	0.00386277	JG31_vs_56229
	NewGene.37974.1	0.001	784.83	19.582	0.0038102	JG31_vs_56229
	NewGene.3825.1	0.001	978.473	19.9002	0.00284791	JG31_vs_56229
	NewGene.38433.1	1055.84	0.001	-20.01	0.00857198	JG31_vs_56229
	NewGene.38598.1	0.001	1692.03	20.6903	0.00161734	JG31_vs_56229
	NewGene.38636.1	0.001	3502.95	21.7401	0.00114131	JG31_vs_56229
	NewGene.39739.1	0.001	390.93	18.5766	0.00337298	JG31_vs_56229
	NewGene.40027.3	0.001	3110.57	21.5687	0.00161734	JG31_vs_56229
	NewGene.40542.2	0.001	4592.59	22.1309	0.00138472	JG31_vs_56229
	NewGene.40596.1	421.133	0.001	-18.6839	0.003554	JG31_vs_56229
	NewGene.40605.7	15.24	26443.8	10.7608	0.00128287	JG31_vs_56229
	NewGene.40810.1	86.5433	125632	10.5035	0.00114131	JG31_vs_56229
	NewGene.40855.2	0.001	888.99	19.7618	0.00549775	JG31_vs_56229
	NewGene.42811.1	0.001	364.87	18.477	0.00643532	JG31_vs_56229
	NewGene.42812.9	0.001	7949.78	22.9225	0.00114131	JG31_vs_56229
	NewGene.42969.5	1422.4	0.001	-20.4399	0.00282291	JG31_vs_56229
	NewGene.43052.1	0.001	669.913	19.3536	0.00438072	JG31_vs_56229
	NewGene.46633.8	1.71	2266.27	10.3721	0.00818622	JG31_vs_56229
	NewGene.48649.3	0.001	2141.12	21.0299	0.00143223	JG31_vs_56229
	NewGene.48781.1	0.001	1246.52	20.2495	0.00279852	JG31_vs_56229
	NewGene.49201.1	0.001	1815.56	20.792	0.00136567	JG31_vs_56229
	NewGene.49660.7	349.253	0.001	-18.4139	0.00386277	JG31_vs_56229
	NewGene.49661.1	328.677	0.001	-18.3263	0.0028148	JG31_vs_56229
	NewGene.50130.1	0.001	1431.05	20.4486	0.00229782	JG31_vs_56229
	NewGene.50294.1	18.7967	12072.6	9.32705	0.00514777	JG31_vs_56229
	NewGene.50295.1	0.001	702.253	19.4216	0.00738151	JG31_vs_56229
	NewGene.50955.1	0.001	580.973	19.1481	0.00386277	JG31_vs_56229
	NewGene.51342.17	0.001	13920.8	23.7307	0.00643532	JG31_vs_56229
	NewGene.51342.19	0.001	1378.6	20.3948	0.0028148	JG31_vs_56229
	NewGene.51342.24	0.001	1730.58	20.7228	0.00128287	JG31_vs_56229
	NewGene.51465.1	0.001	10103.2	23.2683	0.00114131	JG31_vs_56229
	NewGene.51465.14	0.001	4356.94	22.0549	0.00114131	JG31_vs_56229
	NewGene.51465.15	0.001	1923.78	20.8755	0.00128287	JG31_vs_56229
	NewGene.51465.19	0.001	3468.56	21.7259	0.00285466	JG31_vs_56229
	NewGene.51465.21	0.001	1090.15	20.0561	0.00255245	JG31_vs_56229
	NewGene.51465.6	0.001	1705.42	20.7017	0.00168006	JG31_vs_56229
	NewGene.51721.2	0.001	9116.8	23.1201	0.00114131	JG31_vs_56229
	NewGene.52048.1	0.001	2381.03	21.1832	0.00285466	JG31_vs_56229
	NewGene.52484.4	1935.69	0.001	-20.8844	0.00128287	JG31_vs_56229
	NewGene.52851.5	0.001	362.163	18.4663	0.00438072	JG31_vs_56229
	NewGene.53240.10	8994.74	0.001	-23.1007	0.00128287	JG31_vs_56229
	NewGene.53245.1	308.017	0.001	-18.2326	0.0028148	JG31_vs_56229
	NewGene.53373.1	0.001	644.33	19.2974	0.00504602	JG31_vs_56229
	NewGene.53819.1	0.001	982.193	19.9056	0.00367144	JG31_vs_56229
	NewGene.53931.1	0.001	1672.14	20.6733	0.00128287	JG31_vs_56229
	NewGene.53943.1	0.001	1524.82	20.5402	0.00168006	JG31_vs_56229
	NewGene.53964.1	0.001	501.597	18.9362	0.00543454	JG31_vs_56229
	NewGene.54050.2	12151.1	0.001	-23.5346	0.00633734	JG31_vs_56229
	NewGene.54322.3	2.95667	4592.81	10.6012	0.00532611	JG31_vs_56229
	NewGene.54484.1	0.001	852.407	19.7012	0.00285466	JG31_vs_56229
	NewGene.54976.7	0.001	10650.3	23.3444	0.00403422	JG31_vs_56229
	NewGene.55529.1	0.001	569.84	19.1202	0.00622379	JG31_vs_56229
	NewGene.5713.1	8065.85	0.001	-22.9434	0.00114131	JG31_vs_56229
	NewGene.60615.4	0.001	4024.69	21.9404	0.00928171	JG31_vs_56229
	NewGene.61467.1	0.001	621.293	19.2449	0.00452335	JG31_vs_56229
	NewGene.61838.5	1890.33	0.001	-20.8502	0.00228675	JG31_vs_56229
	NewGene.62340.1	0.001	1196.99	20.191	0.00284791	JG31_vs_56229
	NewGene.62943.1	0.001	1535.17	20.55	0.00147368	JG31_vs_56229
	NewGene.63602.10	0.001	3906.7	21.8975	0.0082965	JG31_vs_56229
	NewGene.63920.1	358.613	0.001	-18.4521	0.00354397	JG31_vs_56229
	NewGene.64041.1	0.001	859.193	19.7126	0.00285466	JG31_vs_56229
	NewGene.64208.5	1167.64	0.001	-20.1552	0.00527073	JG31_vs_56229
	NewGene.64208.6	329.44	0.001	-18.3297	0.00337298	JG31_vs_56229
	NewGene.64276.2	2424.87	0.001	-21.2095	0.00128287	JG31_vs_56229
	NewGene.64442.4	963.183	0.001	-19.8775	0.00364584	JG31_vs_56229
	NewGene.64459.5	0.001	1533.36	20.5483	0.00215712	JG31_vs_56229
	NewGene.64628.2	0.001	2110.88	21.0094	0.00128287	JG31_vs_56229
	NewGene.66770.2	4138.19	0.001	-21.9806	0.00954483	JG31_vs_56229
	NewGene.66901.1	0.001	922.083	19.8145	0.00411805	JG31_vs_56229
	NewGene.67468.2	1001.57	0.001	-19.9338	0.00336973	JG31_vs_56229
	NewGene.68629.5	2616.56	1.5	-10.7685	0.00188971	JG31_vs_56229
	NewGene.68858.2	4221.15	0.001	-22.0092	0.00831236	JG31_vs_56229
	NewGene.69102.2	1988.45	0.001	-20.9232	0.0028148	JG31_vs_56229
	NewGene.69962.3	411.27	0.001	-18.6497	0.00603011	JG31_vs_56229
	NewGene.70486.9	0.001	3335.29	21.6694	0.00114131	JG31_vs_56229
	NewGene.72119.1	0.001	360.25	18.4586	0.00656426	JG31_vs_56229
	NewGene.7433.1	0.001	736.017	19.4894	0.00583255	JG31_vs_56229
	NewGene.74824.3	442.61	0.001	-18.7557	0.00452335	JG31_vs_56229
	NewGene.7593.1	0.001	16080.7	23.9388	0.00114131	JG31_vs_56229
	NewGene.76234.4	0.001	519.18	18.9859	0.00588581	JG31_vs_56229
	NewGene.76535.2	0.001	7308.93	22.8012	0.00839673	JG31_vs_56229
	NewGene.7686.4	0.001	439.987	18.7471	0.00424743	JG31_vs_56229
	NewGene.77272.1	0.001	1217.3	20.2153	0.00325262	JG31_vs_56229
	NewGene.77274.1	0.001	1398.68	20.4156	0.00200967	JG31_vs_56229
	NewGene.77275.1	0.001	1245.23	20.248	0.00204511	JG31_vs_56229
	NewGene.77686.1	0.001	888.267	19.7606	0.00610927	JG31_vs_56229
	NewGene.77756.15	0.001	3571.32	21.768	0.00114131	JG31_vs_56229
	NewGene.77854.1	0.001	2762.96	21.3978	0.00128287	JG31_vs_56229
	NewGene.78510.1	1049	0.001	-20.0006	0.00312815	JG31_vs_56229
	NewGene.79306.1	372.113	0.001	-18.5054	0.00753072	JG31_vs_56229
	NewGene.79309.1	470.98	0.001	-18.8453	0.00514777	JG31_vs_56229
	NewGene.79385.1	1415.82	0.001	-20.4332	0.00204511	JG31_vs_56229
	NewGene.79942.2	44108	0.001	-25.3945	0.00394552	JG31_vs_56229
	NewGene.80048.5	1596.63	0.001	-20.6066	0.00312815	JG31_vs_56229
	NewGene.80597.4	3908.98	0.001	-21.8984	0.008588	JG31_vs_56229
	NewGene.81260.3	1.92667	1065.75	9.11155	0.00633734	JG31_vs_56229
	NewGene.81756.1	0.001	294.097	18.1659	0.00279852	JG31_vs_56229
	NewGene.81947.2	0.001	454.24	18.7931	0.00332753	JG31_vs_56229
	NewGene.82023.6	0.001	814.757	19.636	0.008588	JG31_vs_56229
	NewGene.82171.1	3228.85	0.001	-21.6226	0.00818934	JG31_vs_56229
	NewGene.82611.1	620.517	0.001	-19.2431	0.00475222	JG31_vs_56229
	NewGene.83503.2	1279.29	0.001	-20.2869	0.00312815	JG31_vs_56229
	NewGene.83624.4	3641.99	0.001	-21.7963	0.00684509	JG31_vs_56229
	NewGene.83695.4	0.001	664.993	19.343	0.00477099	JG31_vs_56229
	NewGene.83704.22	45.4333	4551.53	6.64646	0.00584946	JG31_vs_56229
	NewGene.83704.23	1.71	2220.98	10.343	0.00229782	JG31_vs_56229
	NewGene.83725.1	1295.45	0.001	-20.305	0.00228675	JG31_vs_56229
	NewGene.84131.1	0.001	513.827	18.9709	0.00514784	JG31_vs_56229
	NewGene.84282.1	5746.78	0.001	-22.4543	0.00128287	JG31_vs_56229
	NewGene.84283.11	1737.93	0.001	-20.7289	0.00128287	JG31_vs_56229
	NewGene.84283.12	2694.63	0.001	-21.3617	0.00193322	JG31_vs_56229
	NewGene.84283.9	4429.07	0.001	-22.0786	0.0090598	JG31_vs_56229
	NewGene.84285.10	2597.73	0.001	-21.3088	0.00128287	JG31_vs_56229
	NewGene.84285.16	804.94	0.001	-19.6185	0.00338564	JG31_vs_56229
	NewGene.84331.1	1892.76	0.001	-20.8521	0.00192882	JG31_vs_56229
	NewGene.84523.1	0.001	351.077	18.4214	0.0059781	JG31_vs_56229
	NewGene.84629.1	1642.06	0.001	-20.6471	0.00204511	JG31_vs_56229
	NewGene.84629.6	0.001	638.427	19.2842	0.00403422	JG31_vs_56229
	NewGene.8476.9	0.001	3051.9	21.5413	0.00954483	JG31_vs_56229
	NewGene.84897.1	2893.51	0.001	-21.4644	0.00143223	JG31_vs_56229
	NewGene.85010.62	1161.37	0.001	-20.1474	0.00268217	JG31_vs_56229
	NewGene.85160.1	1001.89	9.71667	-6.68804	0.00834704	JG31_vs_56229
	NewGene.85833.1	580.147	0.001	-19.1461	0.0038649	JG31_vs_56229
	NewGene.86189.1	0.001	404.35	18.6252	0.00334281	JG31_vs_56229
	NewGene.87225.1	2543.38	0.001	-21.2783	0.00505059	JG31_vs_56229
	NewGene.88230.2	2311.7	0.001	-21.1405	0.00280552	JG31_vs_56229
	NewGene.93409.1	771.303	0.001	-19.5569	0.00641071	JG31_vs_56229
	NewGene.93409.4	394.583	0.001	-18.59	0.00530864	JG31_vs_56229
	NewGene.94569.2	0.001	508.11	18.9548	0.00371631	JG31_vs_56229
	NewGene.94611.1	0.001	3459.01	21.7219	0.00128287	JG31_vs_56229
	NewGene.94718.1	261.563	0.001	-17.9968	0.00337298	JG31_vs_56229
	NewGene.94863.3	1646.11	0.001	-20.6506	0.0013324	JG31_vs_56229
	NewGene.94891.7	1896.43	0.001	-20.8549	0.00994031	JG31_vs_56229
	NewGene.95195.8	0.001	2607.83	21.3144	0.00334281	JG31_vs_56229
	NewGene.95491.11	0.001	1207.03	20.203	0.00430874	JG31_vs_56229
	NewGene.95491.31	0.001	1793.12	20.774	0.0013324	JG31_vs_56229
	NewGene.95546.1	0.001	709.607	19.4367	0.00430874	JG31_vs_56229
	NewGene.95748.1	1248.22	0.001	-20.2514	0.00228675	JG31_vs_56229
	NewGene.95963.2	0.001	3016.92	21.5246	0.00128287	JG31_vs_56229
	NewGene.96029.2	0.001	863.773	19.7203	0.00481068	JG31_vs_56229
	NewGene.96315.2	803.747	0.001	-19.6164	0.00542415	JG31_vs_56229
	NewGene.9676.15	0.001	619.563	19.2409	0.00959509	JG31_vs_56229
	NewGene.96785.5	0.001	2616.1	21.319	0.00128287	JG31_vs_56229
	NewGene.96817.4	12849.2	0.001	-23.6152	0.00643532	JG31_vs_56229
	NewGene.97048.1	0.001	633.887	19.2739	0.00662288	JG31_vs_56229
	NewGene.98115.1	0.001	1338.65	20.3523	0.00228675	JG31_vs_56229
	NewGene.98643.3	0.001	737.11	19.4915	0.00400103	JG31_vs_56229
	NewGene.99022.1	290.53	0.001	-18.1483	0.00284791	JG31_vs_56229
	NewGene.99190.7	0.001	868.747	19.7286	0.00386277	JG31_vs_56229

## Sheet: JG32_vs_5695
	lncRNA_id	JG32_count_mean	5695_count_mean	log2(fc)	FDR	comparison
	NewGene.100137.2	447.803	0.001	-18.7725	0.00427983	JG32_vs_5695
	NewGene.100482.7	0.001	916.393	19.8056	0.00118363	JG32_vs_5695
	NewGene.100492.6	5965.03	0.001	-22.5081	0.00466829	JG32_vs_5695
	NewGene.100608.2	0.001	303.603	18.2118	0.00010509	JG32_vs_5695
	NewGene.101020.3	0.001	3401.78	21.6979	0.0061538	JG32_vs_5695
	NewGene.101025.4	1409.22	0.001	-20.4265	0.000915291	JG32_vs_5695
	NewGene.101037.4	479.71	0.001	-18.8718	0.00016948	JG32_vs_5695
	NewGene.101291.14	0.001	3212.12	21.6151	0.00642723	JG32_vs_5695
	NewGene.101646.5	2841.11	0.001	-21.438	0.00316167	JG32_vs_5695
	NewGene.101684.3	776.637	2.13667	-8.50573	0.00353338	JG32_vs_5695
	NewGene.101740.5	519.737	0.001	-18.9874	0.0049902	JG32_vs_5695
	NewGene.101951.3	0.001	659.057	19.33	0.00988081	JG32_vs_5695
	NewGene.10210.3	0.001	523.977	18.9991	0.00618696	JG32_vs_5695
	NewGene.102160.3	2009.38	0.001	-20.9383	0.00871137	JG32_vs_5695
	NewGene.102433.1	25.0533	9693.56	8.59588	0.00338773	JG32_vs_5695
	NewGene.10279.4	0.001	1243.79	20.2463	0.00831926	JG32_vs_5695
	NewGene.103013.1	3473.63	0.001	-21.728	0.000347316	JG32_vs_5695
	NewGene.103278.4	270.103	0.001	-18.0432	9.93307e-05	JG32_vs_5695
	NewGene.10400.3	626.21	0.001	-19.2563	0.00855873	JG32_vs_5695
	NewGene.104132.3	932.487	0.001	-19.8307	0.00985476	JG32_vs_5695
	NewGene.10432.1	1494.34	0.001	-20.5111	0.00860294	JG32_vs_5695
	NewGene.10432.2	7.26333	4578.88	9.30015	0.00159921	JG32_vs_5695
	NewGene.104766.1	329.68	0.001	-18.3307	0.000125939	JG32_vs_5695
	NewGene.104769.1	0.001	764.557	19.5443	0.00107533	JG32_vs_5695
	NewGene.105518.1	0.001	1318.41	20.3304	0.000577406	JG32_vs_5695
	NewGene.105520.4	340.717	0.001	-18.3782	0.000210749	JG32_vs_5695
	NewGene.105568.2	973.65	0.001	-19.893	0.00882282	JG32_vs_5695
	NewGene.105736.21	6281.57	0.001	-22.5827	0.000128945	JG32_vs_5695
	NewGene.105736.22	1097.61	0.001	-20.0659	0.000894379	JG32_vs_5695
	NewGene.105812.2	561.433	0.001	-19.0988	0.00127353	JG32_vs_5695
	NewGene.106430.2	378.71	0.001	-18.5307	0.000483618	JG32_vs_5695
	NewGene.106691.3	0.001	1448.79	20.4664	0.000484326	JG32_vs_5695
	NewGene.106692.1	0.001	34846.3	25.0545	1.72174e-05	JG32_vs_5695
	NewGene.107117.1	6.79333	1587.43	7.86835	0.00366984	JG32_vs_5695
	NewGene.107125.3	0.001	938.23	19.8396	0.00988081	JG32_vs_5695
	NewGene.107213.2	372.693	0.001	-18.5076	0.000128577	JG32_vs_5695
	NewGene.10728.4	3089.86	0.001	-21.5591	0.00912544	JG32_vs_5695
	NewGene.107876.2	570.807	0.001	-19.1226	0.00066048	JG32_vs_5695
	NewGene.107967.9	1205.55	2.45	-8.9427	0.00433269	JG32_vs_5695
	NewGene.108025.10	0.001	20602.8	24.2963	9.56452e-05	JG32_vs_5695
	NewGene.108343.1	3.39667	560.33	7.36601	0.001046	JG32_vs_5695
	NewGene.108742.9	0.001	3238.99	21.6271	0.000504189	JG32_vs_5695
	NewGene.108791.11	3072.69	0.001	-21.5511	0.00887342	JG32_vs_5695
	NewGene.108998.6	0.001	2849.18	21.4421	0.00749997	JG32_vs_5695
	NewGene.108999.1	0.001	1686.73	20.6858	0.00873415	JG32_vs_5695
	NewGene.109093.5	417.17	0.001	-18.6703	0.00101087	JG32_vs_5695
	NewGene.109166.1	0.001	3519.3	21.7469	0.000409802	JG32_vs_5695
	NewGene.109212.2	346.883	0.001	-18.4041	0.000105238	JG32_vs_5695
	NewGene.109433.1	3647.1	0.001	-21.7983	0.000344482	JG32_vs_5695
	NewGene.109535.1	0.001	1206.36	20.2022	0.000613197	JG32_vs_5695
	NewGene.109788.4	0.001	792.933	19.5968	0.00132419	JG32_vs_5695
	NewGene.110142.1	1817.59	0.001	-20.7936	0.000683429	JG32_vs_5695
	NewGene.110142.2	3081.11	0.001	-21.555	0.000428614	JG32_vs_5695
	NewGene.110259.1	0.001	9457.9	23.1731	9.93307e-05	JG32_vs_5695
	NewGene.110512.1	1299.52	0.001	-20.3095	0.000651114	JG32_vs_5695
	NewGene.110587.4	0.001	1061.61	20.0178	0.00100776	JG32_vs_5695
	NewGene.110982.1	0.001	1754.05	20.7423	0.000620349	JG32_vs_5695
	NewGene.111035.2	0.001	447.21	18.7706	0.000224681	JG32_vs_5695
	NewGene.111080.5	0.001	2621.15	21.3218	0.00831926	JG32_vs_5695
	NewGene.11131.1	972.94	0.001	-19.892	0.000803842	JG32_vs_5695
	NewGene.111373.2	1627.47	0.001	-20.6342	0.000620349	JG32_vs_5695
	NewGene.111581.1	4581.35	0.001	-22.1273	0.000224325	JG32_vs_5695
	NewGene.112665.1	4506.55	8.07333	-9.12464	0.00157446	JG32_vs_5695
	NewGene.112665.3	1601.93	0.001	-20.6114	0.00956755	JG32_vs_5695
	NewGene.113478.11	1437.64	0.001	-20.4553	0.00051914	JG32_vs_5695
	NewGene.113478.6	585.03	0.001	-19.1582	0.00716725	JG32_vs_5695
	NewGene.113769.4	475.58	0.001	-18.8593	0.000239987	JG32_vs_5695
	NewGene.114599.1	7577.99	30.53	-7.95544	0.00197433	JG32_vs_5695
	NewGene.114636.8	593.83	0.001	-19.1797	0.000577185	JG32_vs_5695
	NewGene.114682.1	5191.58	0.001	-22.3077	0.000193153	JG32_vs_5695
	NewGene.114682.4	633.56	0.001	-19.2731	0.0011286	JG32_vs_5695
	NewGene.114682.5	1400.44	0.001	-20.4174	0.000634005	JG32_vs_5695
	NewGene.114801.1	1303.84	0.001	-20.3143	0.000616111	JG32_vs_5695
	NewGene.114801.2	30.8367	2292.69	6.21625	0.00473523	JG32_vs_5695
	NewGene.115094.5	0.001	3226.89	21.6217	0.00657634	JG32_vs_5695
	NewGene.115148.1	2632.81	0.001	-21.3282	0.000613197	JG32_vs_5695
	NewGene.115148.2	1678.76	0.001	-20.679	0.000650109	JG32_vs_5695
	NewGene.115155.2	5063.64	10.6767	-8.88957	0.00209734	JG32_vs_5695
	NewGene.115156.2	4386.39	0.001	-22.0646	0.00538538	JG32_vs_5695
	NewGene.115163.1	1493.21	0.001	-20.51	0.000554093	JG32_vs_5695
	NewGene.115169.4	12323.5	0.001	-23.5549	8.24429e-05	JG32_vs_5695
	NewGene.115175.1	912.643	0.001	-19.7997	0.000861518	JG32_vs_5695
	NewGene.115177.1	9642.76	0.001	-23.201	9.47425e-05	JG32_vs_5695
	NewGene.115234.1	0.001	1041.28	19.9899	0.00127353	JG32_vs_5695
	NewGene.11578.1	311.71	0.001	-18.2498	8.24429e-05	JG32_vs_5695
	NewGene.115891.3	258.61	0.001	-17.9804	0.000196656	JG32_vs_5695
	NewGene.116893.2	794.77	0.001	-19.6002	0.00247807	JG32_vs_5695
	NewGene.117081.1	541.603	0.001	-19.0469	0.000634005	JG32_vs_5695
	NewGene.117219.4	0.001	1055.64	20.0097	0.00156266	JG32_vs_5695
	NewGene.117234.6	766.68	0.001	-19.5483	0.00115552	JG32_vs_5695
	NewGene.117366.4	563.58	0.001	-19.1043	0.000516745	JG32_vs_5695
	NewGene.117687.1	0.001	1125.93	20.1027	0.000735926	JG32_vs_5695
	NewGene.118221.9	0.001	100340	26.5803	3.45105e-06	JG32_vs_5695
	NewGene.118621.4	0.001	501.973	18.9373	0.000314479	JG32_vs_5695
	NewGene.118785.2	0.001	1677.48	20.6779	0.000620349	JG32_vs_5695
	NewGene.118805.14	0.001	4477.88	22.0944	0.00021029	JG32_vs_5695
	NewGene.118818.1	0.001	987.74	19.9138	0.000971398	JG32_vs_5695
	NewGene.118824.2	6033.61	9.41	-9.32461	0.000253639	JG32_vs_5695
	NewGene.118824.3	2936.98	0.001	-21.4859	0.000775829	JG32_vs_5695
	NewGene.118990.31	0.001	1602.02	20.6115	0.00434474	JG32_vs_5695
	NewGene.118990.32	0.906667	1345.95	10.5358	0.00761436	JG32_vs_5695
	NewGene.118990.4	0.001	510.287	18.9609	0.00502801	JG32_vs_5695
	NewGene.119173.5	0.001	645.47	19.3	0.00934556	JG32_vs_5695
	NewGene.119200.11	0.001	994.957	19.9243	0.00163295	JG32_vs_5695
	NewGene.119530.1	18828.3	0.001	-24.1664	8.24429e-05	JG32_vs_5695
	NewGene.119561.1	262.033	0.001	-17.9994	0.000439981	JG32_vs_5695
	NewGene.119888.2	0.001	608.937	19.2159	0.00761289	JG32_vs_5695
	NewGene.120595.1	0.001	572.647	19.1273	0.000353163	JG32_vs_5695
	NewGene.120663.3	4066.69	0.001	-21.9554	0.00679285	JG32_vs_5695
	NewGene.120738.1	0.001	3689.97	21.8152	0.00663096	JG32_vs_5695
	NewGene.120980.3	0.001	1627.85	20.6345	0.00826569	JG32_vs_5695
	NewGene.120995.1	0.001	2960.67	21.4975	0.00729204	JG32_vs_5695
	NewGene.121029.5	0.001	2218.73	21.0813	0.00860294	JG32_vs_5695
	NewGene.121204.1	1549.63	0.001	-20.5635	0.000622424	JG32_vs_5695
	NewGene.122186.3	0.001	1959.92	20.9024	0.00761289	JG32_vs_5695
	NewGene.122186.5	0.001	2545.97	21.2798	0.00925357	JG32_vs_5695
	NewGene.122225.7	2972.74	0.001	-21.5034	0.00184038	JG32_vs_5695
	NewGene.122428.1	2272.12	0.001	-21.1156	0.00767286	JG32_vs_5695
	NewGene.123070.4	1038.92	0.001	-19.9866	0.000807771	JG32_vs_5695
	NewGene.123081.1	76454.7	0.001	-26.1881	0.000860668	JG32_vs_5695
	NewGene.123344.2	419.77	0.001	-18.6792	0.000173948	JG32_vs_5695
	NewGene.123446.1	0.001	801.977	19.6132	0.00152517	JG32_vs_5695
	NewGene.124301.1	654.45	0.001	-19.3199	0.00231104	JG32_vs_5695
	NewGene.124645.5	4120.67	0.001	-21.9744	0.00586128	JG32_vs_5695
	NewGene.124648.3	606.553	0.001	-19.2103	0.000504189	JG32_vs_5695
	NewGene.125071.1	365.983	0.001	-18.4814	0.000662725	JG32_vs_5695
	NewGene.125444.3	1679.48	0.001	-20.6796	0.00933155	JG32_vs_5695
	NewGene.126069.3	1464.79	0.001	-20.4823	0.00814693	JG32_vs_5695
	NewGene.126492.3	0.001	753.98	19.5242	0.00181164	JG32_vs_5695
	NewGene.126820.2	1397.12	0.001	-20.414	0.000882837	JG32_vs_5695
	NewGene.127384.1	246.997	76133.4	8.2679	0.00021029	JG32_vs_5695
	NewGene.127384.2	0.001	519.647	18.9872	0.000237125	JG32_vs_5695
	NewGene.128502.1	320.113	0.001	-18.2882	9.47425e-05	JG32_vs_5695
	NewGene.130.6	0.906667	2386.13	11.3618	0.00702373	JG32_vs_5695
	NewGene.130301.2	6853.71	0.001	-22.7085	0.00463863	JG32_vs_5695
	NewGene.131191.1	291.243	0.001	-18.1519	8.81953e-05	JG32_vs_5695
	NewGene.131217.1	0.001	1100.11	20.0692	0.00968612	JG32_vs_5695
	NewGene.131463.1	0.001	347.287	18.4058	9.56452e-05	JG32_vs_5695
	NewGene.131842.2	0.001	2231.6	21.0896	0.00919213	JG32_vs_5695
	NewGene.132235.1	515.333	0.001	-18.9751	0.00079992	JG32_vs_5695
	NewGene.132519.2	372.733	0.001	-18.5078	0.000253639	JG32_vs_5695
	NewGene.132735.6	1474.44	0.001	-20.4917	0.00925357	JG32_vs_5695
	NewGene.132953.24	0.001	4462.34	22.0894	0.000307875	JG32_vs_5695
	NewGene.133152.14	5665.22	0.001	-22.4337	0.00502801	JG32_vs_5695
	NewGene.133855.3	627.693	0.001	-19.2597	0.00883556	JG32_vs_5695
	NewGene.134084.13	0.001	2220.79	21.0826	0.000634005	JG32_vs_5695
	NewGene.134084.3	0.001	378.833	18.5312	0.000504189	JG32_vs_5695
	NewGene.13521.5	26517.3	0.001	-24.6604	0.00177677	JG32_vs_5695
	NewGene.13583.27	575.913	0.001	-19.1355	0.00718338	JG32_vs_5695
	NewGene.136521.7	698.213	0.001	-19.4133	0.00100776	JG32_vs_5695
	NewGene.136522.4	0.001	957.077	19.8683	0.00989015	JG32_vs_5695
	NewGene.136643.4	12667.7	0.001	-23.5947	8.24429e-05	JG32_vs_5695
	NewGene.13745.6	0.001	585.62	19.1596	0.00923753	JG32_vs_5695
	NewGene.13780.9	869.533	0.001	-19.7299	0.00399498	JG32_vs_5695
	NewGene.138537.3	718.547	0.001	-19.4547	0.0011286	JG32_vs_5695
	NewGene.139290.5	0.001	3840.48	21.8729	0.00518222	JG32_vs_5695
	NewGene.139334.1	347.423	0.001	-18.4063	9.93307e-05	JG32_vs_5695
	NewGene.139463.4	782.31	0.001	-19.5774	0.00123	JG32_vs_5695
	NewGene.139711.3	6530.43	0.001	-22.6387	0.000140975	JG32_vs_5695
	NewGene.140472.2	465.653	0.001	-18.8289	0.000907134	JG32_vs_5695
	NewGene.140774.4	2437.37	2.13667	-10.1557	0.00093238	JG32_vs_5695
	NewGene.140774.5	0.001	647.34	19.3042	0.00918217	JG32_vs_5695
	NewGene.140779.2	1476.03	0.001	-20.4933	0.00860294	JG32_vs_5695
	NewGene.14855.1	0.001	281.247	18.1015	8.24429e-05	JG32_vs_5695
	NewGene.15564.1	772.277	0.001	-19.5588	0.00494979	JG32_vs_5695
	NewGene.16266.55	0.001	3721.09	21.8273	0.005935	JG32_vs_5695
	NewGene.1628.1	464.953	0.001	-18.8267	0.000152406	JG32_vs_5695
	NewGene.16307.3	1382.12	0.001	-20.3984	0.000622424	JG32_vs_5695
	NewGene.16865.1	0.001	5321.3	22.3433	0.00021029	JG32_vs_5695
	NewGene.16865.4	0.001	1173.7	20.1626	0.00923753	JG32_vs_5695
	NewGene.16885.1	0.001	1078.92	20.0412	0.000903149	JG32_vs_5695
	NewGene.17336.1	708.087	77387.6	6.77203	0.000574717	JG32_vs_5695
	NewGene.17413.2	0.001	5099.97	22.2821	0.00436102	JG32_vs_5695
	NewGene.17466.8	598.313	0.001	-19.1905	0.00599994	JG32_vs_5695
	NewGene.17579.5	0.001	1535.75	20.5505	0.00814693	JG32_vs_5695
	NewGene.17896.1	276.497	0.001	-18.0769	0.00021029	JG32_vs_5695
	NewGene.18033.34	0.001	446.033	18.7668	0.000264594	JG32_vs_5695
	NewGene.18161.1	399.597	0.001	-18.6082	0.000634005	JG32_vs_5695
	NewGene.18533.1	307.06	0.001	-18.2282	8.24429e-05	JG32_vs_5695
	NewGene.19070.2	683.967	0.001	-19.3836	0.00174479	JG32_vs_5695
	NewGene.19137.1	0.001	404.773	18.6268	0.000224325	JG32_vs_5695
	NewGene.19137.2	0.001	354.303	18.4346	9.56452e-05	JG32_vs_5695
	NewGene.19535.1	878.05	0.001	-19.7439	0.000915291	JG32_vs_5695
	NewGene.19570.1	14984.7	0.001	-23.837	0.0026009	JG32_vs_5695
	NewGene.19648.2	0.001	1369.37	20.3851	0.00860294	JG32_vs_5695
	NewGene.1968.1	461.56	0.001	-18.8162	0.000178307	JG32_vs_5695
	NewGene.19965.1	480.513	0.001	-18.8742	0.000207183	JG32_vs_5695
	NewGene.1998.11	644.943	0.001	-19.2988	0.00718338	JG32_vs_5695
	NewGene.2019.8	635.943	0.001	-19.2785	0.00939705	JG32_vs_5695
	NewGene.20647.3	0.001	1540.12	20.5546	0.000590979	JG32_vs_5695
	NewGene.20721.1	17161.5	0.001	-24.0327	7.05571e-05	JG32_vs_5695
	NewGene.20750.1	615.983	0.001	-19.2325	0.00166937	JG32_vs_5695
	NewGene.20762.1	1732.53	0.001	-20.7244	0.000634005	JG32_vs_5695
	NewGene.20763.1	11991.4	0.001	-23.5155	8.24429e-05	JG32_vs_5695
	NewGene.20763.2	2164.21	0.001	-21.0454	0.000620349	JG32_vs_5695
	NewGene.20788.5	1433.54	0.001	-20.4512	0.000735926	JG32_vs_5695
	NewGene.20846.13	794.717	0.001	-19.6001	0.00148143	JG32_vs_5695
	NewGene.20846.2	6786.35	0.001	-22.6942	0.001046	JG32_vs_5695
	NewGene.20846.6	2661.97	0.001	-21.3441	0.000931784	JG32_vs_5695
	NewGene.21031.3	983.373	0.001	-19.9074	0.00101406	JG32_vs_5695
	NewGene.21204.4	2188.55	0.001	-21.0615	0.00964599	JG32_vs_5695
	NewGene.22948.2	0.001	1975.44	20.9137	0.00776813	JG32_vs_5695
	NewGene.22948.3	0.001	1743.22	20.7333	0.00145949	JG32_vs_5695
	NewGene.22948.4	0.001	1504.66	20.521	0.00757312	JG32_vs_5695
	NewGene.23139.5	0.001	3314.29	21.6603	0.0079369	JG32_vs_5695
	NewGene.24224.9	3227.07	0.001	-21.6218	0.0074096	JG32_vs_5695
	NewGene.24323.3	1025.28	0.001	-19.9676	0.000740009	JG32_vs_5695
	NewGene.24327.13	1560.82	0.001	-20.5739	0.000815657	JG32_vs_5695
	NewGene.2435.1	0.001	673.743	19.3618	0.0013259	JG32_vs_5695
	NewGene.24635.2	0.001	6314.05	22.5901	0.00015488	JG32_vs_5695
	NewGene.24635.6	1356.23	0.001	-20.3712	0.00873415	JG32_vs_5695
	NewGene.24639.12	1991.18	0.001	-20.9252	0.00883556	JG32_vs_5695
	NewGene.24639.7	2315.41	0.001	-21.1428	0.000620349	JG32_vs_5695
	NewGene.24920.1	643.05	0.001	-19.2946	0.000686636	JG32_vs_5695
	NewGene.24937.1	1811.45	0.001	-20.7887	0.000751702	JG32_vs_5695
	NewGene.25869.4	3199.61	0.001	-21.6095	0.000660875	JG32_vs_5695
	NewGene.26239.6	0.001	12182.4	23.5383	8.24429e-05	JG32_vs_5695
	NewGene.27718.1	255.597	0.001	-17.9635	0.000120986	JG32_vs_5695
	NewGene.27727.5	0.001	582.05	19.1508	0.00665678	JG32_vs_5695
	NewGene.27727.7	0.001	3287.92	21.6487	0.000392704	JG32_vs_5695
	NewGene.28416.4	422.727	0.001	-18.6894	0.000409802	JG32_vs_5695
	NewGene.2855.3	697.033	0.001	-19.4109	0.00235763	JG32_vs_5695
	NewGene.30032.3	0.001	1413.42	20.4308	0.00776454	JG32_vs_5695
	NewGene.30239.3	3791.5	10.7667	-8.46005	0.00366111	JG32_vs_5695
	NewGene.30264.1	0.001	1051.59	20.0041	0.00141459	JG32_vs_5695
	NewGene.30467.4	0.001	1905.85	20.862	0.000553616	JG32_vs_5695
	NewGene.31930.1	0.001	1562.38	20.5753	0.000766905	JG32_vs_5695
	NewGene.32220.3	1191.64	0.001	-20.1845	0.000888873	JG32_vs_5695
	NewGene.3247.10	739.68	0.001	-19.4965	0.00140721	JG32_vs_5695
	NewGene.3270.7	0.001	3176.04	21.5988	0.0074096	JG32_vs_5695
	NewGene.33780.1	935.08	0.001	-19.8347	0.00103691	JG32_vs_5695
	NewGene.33887.3	0.001	5256.45	22.3257	0.00020248	JG32_vs_5695
	NewGene.34232.3	323.29	0.001	-18.3025	8.24429e-05	JG32_vs_5695
	NewGene.34624.2	775.96	0.001	-19.5656	0.00116576	JG32_vs_5695
	NewGene.34760.2	0.001	2917.09	21.4761	0.000504189	JG32_vs_5695
	NewGene.35132.10	1061.26	0.001	-20.0174	0.00319208	JG32_vs_5695
	NewGene.35761.4	7984.8	0.001	-22.9288	0.00391544	JG32_vs_5695
	NewGene.36343.2	479.713	0.001	-18.8718	0.00506908	JG32_vs_5695
	NewGene.36528.2	0.001	627.963	19.2603	0.000634005	JG32_vs_5695
	NewGene.36529.1	0.001	755.04	19.5262	0.00139348	JG32_vs_5695
	NewGene.36628.3	16117.5	0.001	-23.9421	8.24429e-05	JG32_vs_5695
	NewGene.36673.2	0.001	2216.48	21.0798	0.000718037	JG32_vs_5695
	NewGene.36673.3	0.001	1266.51	20.2724	0.000574461	JG32_vs_5695
	NewGene.36674.1	0.001	501.487	18.9359	0.000284285	JG32_vs_5695
	NewGene.36783.2	1125.52	0.001	-20.1022	0.00088518	JG32_vs_5695
	NewGene.36783.3	435.013	0.001	-18.7307	0.000202417	JG32_vs_5695
	NewGene.36871.5	0.001	547.127	19.0615	0.000633165	JG32_vs_5695
	NewGene.36896.2	272.4	0.001	-18.0554	8.24429e-05	JG32_vs_5695
	NewGene.36899.2	0.001	1642.87	20.6478	0.00831926	JG32_vs_5695
	NewGene.37003.1	292.76	0.001	-18.1594	8.24429e-05	JG32_vs_5695
	NewGene.37075.1	2340.13	0.001	-21.1582	0.000660875	JG32_vs_5695
	NewGene.37345.1	8664.42	0.001	-23.0467	0.000140975	JG32_vs_5695
	NewGene.37394.4	0.001	5521.71	22.3967	0.00527942	JG32_vs_5695
	NewGene.37463.8	0.001	387.203	18.5627	0.000620349	JG32_vs_5695
	NewGene.38082.1	486.23	0.001	-18.8913	0.000253639	JG32_vs_5695
	NewGene.38543.6	0.001	2455.52	21.2276	0.000876381	JG32_vs_5695
	NewGene.39995.6	608.563	2.45	-7.95648	0.00105966	JG32_vs_5695
	NewGene.40542.2	0.001	10247.7	23.2888	0.000120986	JG32_vs_5695
	NewGene.40591.1	0.001	2036.88	20.9579	0.000682246	JG32_vs_5695
	NewGene.40605.7	0.001	21058.3	24.3279	5.90781e-05	JG32_vs_5695
	NewGene.40605.8	3.63333	29483.4	12.9863	8.24429e-05	JG32_vs_5695
	NewGene.40810.1	39.0433	113109	11.5004	0.000466271	JG32_vs_5695
	NewGene.40931.10	4359.18	0.001	-22.0556	0.00484984	JG32_vs_5695
	NewGene.41609.13	7278.64	17.0833	-8.73494	0.00286437	JG32_vs_5695
	NewGene.41805.4	685.647	0.001	-19.3871	0.001716	JG32_vs_5695
	NewGene.41854.3	0.001	494.963	18.917	0.000347316	JG32_vs_5695
	NewGene.41998.2	2990.25	0.001	-21.5118	0.00821306	JG32_vs_5695
	NewGene.41998.4	0.001	1986.51	20.9218	0.0076641	JG32_vs_5695
	NewGene.42812.9	0.001	4389.96	22.0658	0.00021029	JG32_vs_5695
	NewGene.4348.3	1648.51	0.001	-20.6527	0.00883556	JG32_vs_5695
	NewGene.43591.4	0.001	641.663	19.2915	0.00913508	JG32_vs_5695
	NewGene.45253.5	14562.4	51.2533	-8.15038	0.00856177	JG32_vs_5695
	NewGene.45348.3	378.91	0.001	-18.5315	0.000347316	JG32_vs_5695
	NewGene.46453.1	888.613	0.001	-19.7612	0.00128998	JG32_vs_5695
	NewGene.46633.6	2655.34	14.8733	-7.48002	0.00489239	JG32_vs_5695
	NewGene.46633.8	4860.41	0.001	-22.2126	0.00497351	JG32_vs_5695
	NewGene.47838.10	0.001	5931.59	22.5	0.000742887	JG32_vs_5695
	NewGene.47838.3	0.001	9547.45	23.1867	0.00021029	JG32_vs_5695
	NewGene.47838.7	0.001	999.167	19.9304	0.00418422	JG32_vs_5695
	NewGene.47985.2	0.001	1104.79	20.0753	0.000765407	JG32_vs_5695
	NewGene.48691.2	1857.15	0.001	-20.8247	0.000583077	JG32_vs_5695
	NewGene.48711.5	0.001	1411.08	20.4284	0.000634005	JG32_vs_5695
	NewGene.48711.6	0.001	557.023	19.0874	0.000620349	JG32_vs_5695
	NewGene.49035.8	417.37	0.001	-18.671	0.000469049	JG32_vs_5695
	NewGene.49201.1	0.001	2176.82	21.0538	0.000853499	JG32_vs_5695
	NewGene.49201.2	0.001	564.907	19.1077	0.00591106	JG32_vs_5695
	NewGene.49660.8	324.39	0.001	-18.3074	0.000446455	JG32_vs_5695
	NewGene.49661.1	671.987	0.001	-19.3581	0.000865009	JG32_vs_5695
	NewGene.49842.1	3245.51	0.001	-21.63	0.00728326	JG32_vs_5695
	NewGene.50165.3	11434.1	2.45	-12.1883	0.000202417	JG32_vs_5695
	NewGene.50294.1	11.8033	12666.6	10.0676	0.000648313	JG32_vs_5695
	NewGene.50294.11	1843.9	0.001	-20.8143	0.000922143	JG32_vs_5695
	NewGene.50751.5	3810.19	0.001	-21.8614	0.005935	JG32_vs_5695
	NewGene.51342.16	0.001	5959.85	22.5068	0.000193153	JG32_vs_5695
	NewGene.51342.18	0.001	2232.64	21.0903	0.000888873	JG32_vs_5695
	NewGene.51342.22	37.0567	9968.64	8.07152	0.00037918	JG32_vs_5695
	NewGene.51342.24	0.001	804.543	19.6178	0.00108169	JG32_vs_5695
	NewGene.51465.1	0.001	8658.44	23.0457	0.00010509	JG32_vs_5695
	NewGene.51465.15	0.001	2327.46	21.1503	0.000682246	JG32_vs_5695
	NewGene.51465.5	10.8967	3623.61	8.3774	0.00657634	JG32_vs_5695
	NewGene.51465.6	0.001	1770.64	20.7558	0.000651114	JG32_vs_5695
	NewGene.52048.1	0.001	1191.71	20.1846	0.00968612	JG32_vs_5695
	NewGene.52567.9	0.906667	2016.2	11.1188	0.000484326	JG32_vs_5695
	NewGene.52835.4	29.9633	20037.5	9.38529	0.0036741	JG32_vs_5695
	NewGene.52835.5	89.04	15490.3	7.44269	0.00368129	JG32_vs_5695
	NewGene.52840.4	0.001	1313.59	20.3251	0.00908197	JG32_vs_5695
	NewGene.52969.2	2.72333	1061.75	8.60686	0.00289368	JG32_vs_5695
	NewGene.53023.5	626.677	0.001	-19.2574	0.00114311	JG32_vs_5695
	NewGene.53074.2	2563.44	0.001	-21.2896	0.00983405	JG32_vs_5695
	NewGene.53349.3	0.001	499.067	18.9289	0.00510228	JG32_vs_5695
	NewGene.53577.3	2182.99	0.001	-21.0579	0.00831926	JG32_vs_5695
	NewGene.53925.1	5242.92	0.001	-22.3219	0.00020248	JG32_vs_5695
	NewGene.54322.4	0.906667	4555.64	12.2948	0.00401165	JG32_vs_5695
	NewGene.54356.1	606.113	0.001	-19.2092	0.000428614	JG32_vs_5695
	NewGene.54976.17	1118.58	0.001	-20.0932	0.00977109	JG32_vs_5695
	NewGene.54976.7	19075.6	0.001	-24.1852	0.00207226	JG32_vs_5695
	NewGene.55529.1	884.32	0.001	-19.7542	0.000923882	JG32_vs_5695
	NewGene.55614.1	0.001	4000.64	21.9318	0.000307875	JG32_vs_5695
	NewGene.5713.1	3.63333	7328.5	10.978	0.00037918	JG32_vs_5695
	NewGene.60773.1	658.21	0.001	-19.3282	0.000882837	JG32_vs_5695
	NewGene.63920.1	637.353	0.001	-19.2817	0.00983405	JG32_vs_5695
	NewGene.6395.7	1013.46	4.82667	-7.71404	0.00391544	JG32_vs_5695
	NewGene.64084.4	2331.69	20.9767	-6.79644	0.00910332	JG32_vs_5695
	NewGene.64084.6	4568.5	0.001	-22.1233	0.00542715	JG32_vs_5695
	NewGene.64408.1	0.001	470.787	18.8447	0.000259503	JG32_vs_5695
	NewGene.64497.2	0.001	561.617	19.0992	0.00565426	JG32_vs_5695
	NewGene.64785.4	11450	0.001	-23.4488	0.000116684	JG32_vs_5695
	NewGene.64867.1	0.001	1632.93	20.639	0.000870388	JG32_vs_5695
	NewGene.64875.1	0.001	11152.1	23.4108	8.24429e-05	JG32_vs_5695
	NewGene.65991.1	1514.85	0.001	-20.5307	0.0085641	JG32_vs_5695
	NewGene.66202.4	4083.57	0.001	-21.9614	0.00480777	JG32_vs_5695
	NewGene.66725.5	314.84	0.001	-18.2643	0.000193153	JG32_vs_5695
	NewGene.66770.5	1369.76	0.001	-20.3855	0.00741895	JG32_vs_5695
	NewGene.66975.4	873.113	0.001	-19.7358	0.00141691	JG32_vs_5695
	NewGene.67108.8	1289.25	0.001	-20.2981	0.00718338	JG32_vs_5695
	NewGene.67545.1	861.16	0.001	-19.7159	0.00202652	JG32_vs_5695
	NewGene.67867.2	3916.64	0.001	-21.9012	0.00608005	JG32_vs_5695
	NewGene.68600.1	3363.39	2.69	-10.2881	0.00068988	JG32_vs_5695
	NewGene.68607.7	0.001	1030.14	19.9744	0.00096212	JG32_vs_5695
	NewGene.68629.2	0.001	700.52	19.4181	0.00174022	JG32_vs_5695
	NewGene.68629.5	0.001	2046.93	20.965	0.000577406	JG32_vs_5695
	NewGene.69015.1	0.001	326.31	18.3159	8.81953e-05	JG32_vs_5695
	NewGene.69342.3	0.001	946.303	19.8519	0.001046	JG32_vs_5695
	NewGene.69536.1	0.001	363.56	18.4718	0.000577406	JG32_vs_5695
	NewGene.69712.2	1048.14	0.001	-19.9994	0.000749311	JG32_vs_5695
	NewGene.70036.3	0.001	1090.67	20.0568	0.00123565	JG32_vs_5695
	NewGene.70370.2	527.353	0.001	-19.0084	0.00565426	JG32_vs_5695
	NewGene.70917.2	95516.9	0.001	-26.5093	3.45105e-06	JG32_vs_5695
	NewGene.71186.18	0.001	619.95	19.2418	0.00745541	JG32_vs_5695
	NewGene.71852.1	0.001	750.463	19.5174	0.00141459	JG32_vs_5695
	NewGene.72024.11	8797.36	8.07333	-10.0897	0.000718561	JG32_vs_5695
	NewGene.72560.11	0.001	3644.64	21.7973	0.00621145	JG32_vs_5695
	NewGene.72940.1	753.457	0.001	-19.5232	0.00286437	JG32_vs_5695
	NewGene.7347.2	0.001	5376.16	22.3581	0.00514434	JG32_vs_5695
	NewGene.74436.4	540.233	0.001	-19.0432	0.000483664	JG32_vs_5695
	NewGene.74805.8	0.001	888.88	19.7616	0.00209921	JG32_vs_5695
	NewGene.75302.2	2.72333	3828.92	10.4573	0.000484326	JG32_vs_5695
	NewGene.77128.4	0.001	957.227	19.8685	0.00964599	JG32_vs_5695
	NewGene.77854.1	0.001	3174.58	21.5981	0.000504189	JG32_vs_5695
	NewGene.78510.1	467.12	0.001	-18.8334	0.000164375	JG32_vs_5695
	NewGene.78674.2	7290.65	0.001	-22.7976	0.00316792	JG32_vs_5695
	NewGene.78834.1	0.001	326.977	18.3188	0.000120986	JG32_vs_5695
	NewGene.7900.2	496.167	0.001	-18.9205	0.0049902	JG32_vs_5695
	NewGene.80048.8	1337.25	0.001	-20.3508	0.00149244	JG32_vs_5695
	NewGene.80332.1	1197.25	0.001	-20.1913	0.00111323	JG32_vs_5695
	NewGene.82384.1	0.001	1026.51	19.9693	0.00107865	JG32_vs_5695
	NewGene.82515.4	0.001	1183.28	20.1744	0.00399857	JG32_vs_5695
	NewGene.83042.5	0.001	3621.05	21.788	0.00749997	JG32_vs_5695
	NewGene.83624.5	631.39	0.001	-19.2682	0.00908197	JG32_vs_5695
	NewGene.84282.1	3598.21	10.7667	-8.38456	0.00466829	JG32_vs_5695
	NewGene.84283.12	577.41	0.001	-19.1392	0.000634005	JG32_vs_5695
	NewGene.84283.9	2449.47	0.001	-21.224	0.00963755	JG32_vs_5695
	NewGene.84285.1	1883.66	0.001	-20.8451	0.000613197	JG32_vs_5695
	NewGene.84285.10	3697.12	5.38333	-9.42369	0.00140504	JG32_vs_5695
	NewGene.84285.13	435.87	0.001	-18.7335	0.000842172	JG32_vs_5695
	NewGene.84285.16	1030.47	0.001	-19.9749	0.00133762	JG32_vs_5695
	NewGene.84286.1	478.593	0.001	-18.8684	0.000264476	JG32_vs_5695
	NewGene.84331.1	556.343	0.001	-19.0856	0.000333286	JG32_vs_5695
	NewGene.84566.2	2192.4	0.001	-21.0641	0.000660875	JG32_vs_5695
	NewGene.84566.3	910.56	0.001	-19.7964	0.00134538	JG32_vs_5695
	NewGene.84741.27	0.001	589.923	19.1702	0.000740009	JG32_vs_5695
	NewGene.84946.1	0.001	809.283	19.6263	0.00108166	JG32_vs_5695
	NewGene.85010.62	1060.9	0.001	-20.0169	0.0016878	JG32_vs_5695
	NewGene.85132.1	369.723	0.001	-18.4961	9.93307e-05	JG32_vs_5695
	NewGene.85136.2	2155.48	0.001	-21.0396	0.000650109	JG32_vs_5695
	NewGene.85160.2	392.44	0.001	-18.5821	0.000620349	JG32_vs_5695
	NewGene.85540.8	1476.62	2.69	-9.10048	0.00566514	JG32_vs_5695
	NewGene.85888.3	0.001	516.033	18.9771	0.0062033	JG32_vs_5695
	NewGene.86029.1	308.447	0.001	-18.2347	8.24429e-05	JG32_vs_5695
	NewGene.86175.4	0.001	3434.01	21.7115	0.000742887	JG32_vs_5695
	NewGene.86187.1	0.001	1345.17	20.3594	0.000616111	JG32_vs_5695
	NewGene.86189.1	0.001	361.72	18.4645	0.000128577	JG32_vs_5695
	NewGene.87212.4	3.39667	3497.25	10.0079	0.00372503	JG32_vs_5695
	NewGene.8785.2	499.473	0.001	-18.93	0.000486392	JG32_vs_5695
	NewGene.89047.3	1011.45	0.001	-19.948	0.0011286	JG32_vs_5695
	NewGene.89157.8	920.637	0.001	-19.8123	0.00749997	JG32_vs_5695
	NewGene.89648.3	10440.3	0.001	-23.3157	0.00316792	JG32_vs_5695
	NewGene.90870.9	0.001	1542.8	20.5571	0.00831926	JG32_vs_5695
	NewGene.92431.1	176632	0.001	-27.3962	1.72174e-05	JG32_vs_5695
	NewGene.93175.2	406.37	0.001	-18.6324	0.000737363	JG32_vs_5695
	NewGene.9336.2	0.001	502.313	18.9382	0.00021029	JG32_vs_5695
	NewGene.94475.1	38.1333	39782.2	10.0269	0.00111883	JG32_vs_5695
	NewGene.94475.2	0.001	4534.87	22.1126	0.000486392	JG32_vs_5695
	NewGene.94476.1	0.001	313.497	18.2581	9.46248e-05	JG32_vs_5695
	NewGene.94825.2	0.001	5199.14	22.3098	0.000193153	JG32_vs_5695
	NewGene.94825.3	0.001	2380.89	21.1831	0.00102858	JG32_vs_5695
	NewGene.95025.4	0.001	594.503	19.1813	0.00669799	JG32_vs_5695
	NewGene.95227.1	848.34	0.001	-19.6943	0.00505882	JG32_vs_5695
	NewGene.95413.5	402.117	0.001	-18.6173	0.00148654	JG32_vs_5695
	NewGene.95438.2	0.001	9089.27	23.1157	0.00316792	JG32_vs_5695
	NewGene.95464.3	337.69	0.001	-18.3653	0.000125939	JG32_vs_5695
	NewGene.95491.31	0.001	627.777	19.2599	0.00831926	JG32_vs_5695
	NewGene.95491.32	1122.66	0.001	-20.0985	0.00626653	JG32_vs_5695
	NewGene.95491.6	1949.56	0.001	-20.8947	0.00860294	JG32_vs_5695
	NewGene.95511.23	0.001	735.903	19.4892	0.00537611	JG32_vs_5695
	NewGene.95586.2	569.403	0.001	-19.1191	0.000345546	JG32_vs_5695
	NewGene.95647.3	485.02	0.001	-18.8877	0.000208259	JG32_vs_5695
	NewGene.95748.1	1359.1	0.001	-20.3742	0.000574461	JG32_vs_5695
	NewGene.9589.1	725.903	0.001	-19.4694	0.00132419	JG32_vs_5695
	NewGene.95990.4	851.077	0.001	-19.6989	0.0053615	JG32_vs_5695
	NewGene.96056.1	3959.26	0.001	-21.9168	0.005935	JG32_vs_5695
	NewGene.96063.1	2548.62	0.001	-21.2813	0.00883556	JG32_vs_5695
	NewGene.96559.6	0.001	1882.07	20.8439	0.00079992	JG32_vs_5695
	NewGene.96695.3	1234.72	0.001	-20.2357	0.000682246	JG32_vs_5695
	NewGene.96716.8	2496.94	0.001	-21.2517	0.00761289	JG32_vs_5695
	NewGene.96723.10	0.001	910.733	19.7967	0.00127353	JG32_vs_5695
	NewGene.96971.2	0.001	1160.36	20.1461	0.000616111	JG32_vs_5695
	NewGene.98115.1	4.54	1226.45	8.07758	0.0021261	JG32_vs_5695
	NewGene.98565.1	0.001	585.537	19.1594	0.000383693	JG32_vs_5695
	NewGene.99172.1	1181.88	0.001	-20.1727	0.000836195	JG32_vs_5695
	NewGene.99190.7	1322.6	0.001	-20.3349	0.00926566	JG32_vs_5695
	NewGene.99272.5	734.5	0.001	-19.4864	0.00147748	JG32_vs_5695
	NewGene.99274.1	0.001	666.123	19.3454	0.000894102	JG32_vs_5695
	NewGene.99478.1	5.44667	10436.1	10.9039	0.000310421	JG32_vs_5695
	NewGene.99770.12	0.001	2275.52	21.1178	0.00871137	JG32_vs_5695
	NewGene.99845.3	0.001	3244.66	21.6296	0.000462173	JG32_vs_5695
	NewGene.99954.3	1755.47	0.001	-20.7434	0.00412636	JG32_vs_5695

## Sheet: JG32_vs_56229
	lncRNA_id	JG32_count_mean	56229_count_mean	log2(fc)	FDR	comparison
	NewGene.100008.1	0.001	561.937	19.1	0.000529295	JG32_vs_56229
	NewGene.100137.2	486.923	0.001	-18.8933	0.00544001	JG32_vs_56229
	NewGene.100253.1	540.433	0.001	-19.0438	0.00647808	JG32_vs_56229
	NewGene.100307.1	0.001	1368.35	20.384	0.000493512	JG32_vs_56229
	NewGene.100482.7	0.001	604.967	19.2065	0.00111117	JG32_vs_56229
	NewGene.101025.4	1586.72	0.001	-20.5976	0.000755791	JG32_vs_56229
	NewGene.101039.1	7.54333	2095.25	8.1177	0.00248959	JG32_vs_56229
	NewGene.101078.13	467.14	0.001	-18.8335	0.000979307	JG32_vs_56229
	NewGene.101291.14	0.001	2108.8	21.008	0.00682033	JG32_vs_56229
	NewGene.101378.2	0.001	5364.77	22.3551	0.00428904	JG32_vs_56229
	NewGene.101740.5	629.807	0.001	-19.2645	0.00835354	JG32_vs_56229
	NewGene.102525.2	0.001	1843.65	20.8141	0.00819036	JG32_vs_56229
	NewGene.102875.3	2438.19	0.001	-21.2174	0.00635794	JG32_vs_56229
	NewGene.103278.2	782.05	0.001	-19.5769	0.00844276	JG32_vs_56229
	NewGene.10400.3	678.857	0.001	-19.3727	0.00799653	JG32_vs_56229
	NewGene.10432.1	1580.93	0.001	-20.5923	0.00819036	JG32_vs_56229
	NewGene.104455.10	0.001	4163.46	21.9894	0.00455654	JG32_vs_56229
	NewGene.104766.1	367.597	0.001	-18.4878	0.000249951	JG32_vs_56229
	NewGene.105518.1	0.001	1945.31	20.8916	0.000358032	JG32_vs_56229
	NewGene.105520.4	394.597	0.001	-18.59	0.000364386	JG32_vs_56229
	NewGene.105686.2	1467.23	0.001	-20.4847	0.00656325	JG32_vs_56229
	NewGene.10573.1	0.001	455.64	18.7975	0.000249951	JG32_vs_56229
	NewGene.105736.21	7165.43	0.001	-22.7726	0.000138686	JG32_vs_56229
	NewGene.105736.22	1216.98	3.45	-8.46249	0.00234862	JG32_vs_56229
	NewGene.105802.1	32909	0.001	-24.972	0.000138686	JG32_vs_56229
	NewGene.105807.2	1.68667	1321.23	9.61349	0.00128417	JG32_vs_56229
	NewGene.105807.6	630.853	0.001	-19.2669	0.00063928	JG32_vs_56229
	NewGene.105812.2	611.683	0.001	-19.2224	0.0019826	JG32_vs_56229
	NewGene.106437.1	1085.45	4.60333	-7.88139	0.00433194	JG32_vs_56229
	NewGene.106473.3	4415.63	0.001	-22.0742	0.000249951	JG32_vs_56229
	NewGene.106691.3	0.001	454.557	18.7941	0.00569375	JG32_vs_56229
	NewGene.106692.1	0.001	30250.3	24.8504	0.000138686	JG32_vs_56229
	NewGene.106778.4	0.001	799.26	19.6083	0.00061755	JG32_vs_56229
	NewGene.106778.6	3404.82	0.001	-21.6991	0.00540581	JG32_vs_56229
	NewGene.107117.1	7.45	1856.53	7.96115	0.00404385	JG32_vs_56229
	NewGene.107392.1	346.09	0.001	-18.4008	0.000205059	JG32_vs_56229
	NewGene.107659.1	821.703	0.001	-19.6483	0.00870874	JG32_vs_56229
	NewGene.107832.2	1133.74	0.001	-20.1127	0.000543178	JG32_vs_56229
	NewGene.107876.2	629.397	0.001	-19.2636	0.00108829	JG32_vs_56229
	NewGene.107883.5	0.001	522.43	18.9949	0.00776662	JG32_vs_56229
	NewGene.108041.16	6053.79	0.001	-22.5294	0.00390381	JG32_vs_56229
	NewGene.108143.14	403.677	0.001	-18.6228	0.000201321	JG32_vs_56229
	NewGene.108206.2	3939.55	0.001	-21.9096	0.0043291	JG32_vs_56229
	NewGene.108343.1	3.72333	959.187	8.00907	0.00194545	JG32_vs_56229
	NewGene.108603.2	0.001	38428.2	25.1957	0.000138686	JG32_vs_56229
	NewGene.108725.1	0.001	469.707	18.8414	0.000231934	JG32_vs_56229
	NewGene.108742.7	0.001	1588.43	20.5992	0.00939156	JG32_vs_56229
	NewGene.108742.9	0.001	3152.71	21.5882	0.00117227	JG32_vs_56229
	NewGene.108747.4	0.001	1670.65	20.672	0.000402609	JG32_vs_56229
	NewGene.108791.4	734.913	0.001	-19.4872	0.00939156	JG32_vs_56229
	NewGene.108791.8	1372.6	0.001	-20.3885	0.00134533	JG32_vs_56229
	NewGene.109134.1	1025.01	0.001	-19.9672	0.00949186	JG32_vs_56229
	NewGene.109166.1	0.001	1035.46	19.9818	0.000578748	JG32_vs_56229
	NewGene.109433.1	4120.19	4.60333	-9.80582	0.000613553	JG32_vs_56229
	NewGene.109493.1	848.043	0.001	-19.6938	0.000554608	JG32_vs_56229
	NewGene.109535.1	0.001	3570.59	21.7677	0.000193248	JG32_vs_56229
	NewGene.109788.4	0.001	2010.27	20.939	0.00173477	JG32_vs_56229
	NewGene.110142.1	2102.64	0.001	-21.0038	0.000351555	JG32_vs_56229
	NewGene.110259.1	0.001	2856.34	21.4457	0.000231934	JG32_vs_56229
	NewGene.110414.1	0.001	455.937	18.7985	0.00544001	JG32_vs_56229
	NewGene.110781.3	537.727	0.001	-19.0365	0.00046848	JG32_vs_56229
	NewGene.110982.1	0.001	1824.76	20.7993	0.000300013	JG32_vs_56229
	NewGene.11131.1	1128.55	0.001	-20.106	0.000552208	JG32_vs_56229
	NewGene.111373.2	1841.84	0.001	-20.8127	0.000308229	JG32_vs_56229
	NewGene.111490.4	7603.11	0.001	-22.8582	0.000138686	JG32_vs_56229
	NewGene.111581.1	5139.45	0.001	-22.2932	0.000191934	JG32_vs_56229
	NewGene.112665.1	5216.22	0.001	-22.3146	0.000193248	JG32_vs_56229
	NewGene.112665.3	1682.38	0.001	-20.6821	0.00778857	JG32_vs_56229
	NewGene.113055.1	737.123	0.001	-19.4915	0.00945499	JG32_vs_56229
	NewGene.113541.1	3.72333	2382.16	9.32146	0.00435248	JG32_vs_56229
	NewGene.114599.1	8678.8	71.2167	-6.92914	0.000846941	JG32_vs_56229
	NewGene.114599.2	317.73	0.001	-18.2774	0.000233048	JG32_vs_56229
	NewGene.114682.1	5797.28	0.001	-22.4669	0.000167061	JG32_vs_56229
	NewGene.114682.4	693.093	0.001	-19.4027	0.000866298	JG32_vs_56229
	NewGene.114682.5	1534.81	0.001	-20.5496	0.000543162	JG32_vs_56229
	NewGene.114801.1	1472.58	0.001	-20.4899	0.000528729	JG32_vs_56229
	NewGene.114801.2	34.6	2878.82	6.37856	0.00128975	JG32_vs_56229
	NewGene.115075.4	278.47	0.001	-18.0872	0.000179151	JG32_vs_56229
	NewGene.115148.1	2961.51	10.3467	-8.16102	0.00309355	JG32_vs_56229
	NewGene.115148.2	1863.43	0.001	-20.8295	0.000303757	JG32_vs_56229
	NewGene.115155.2	5684.28	0.001	-22.4385	0.000167061	JG32_vs_56229
	NewGene.115156.1	7683.08	3.45	-11.1209	0.000351555	JG32_vs_56229
	NewGene.115156.2	4635.91	0.001	-22.1444	0.00433194	JG32_vs_56229
	NewGene.115169.4	13760.9	0.001	-23.7141	0.000138686	JG32_vs_56229
	NewGene.115172.1	0.001	1425.03	20.4426	0.000513971	JG32_vs_56229
	NewGene.115175.1	1043.47	0.001	-19.993	0.000482344	JG32_vs_56229
	NewGene.115177.1	10915.4	0.001	-23.3799	0.000138686	JG32_vs_56229
	NewGene.115707.3	0.001	4343.72	22.0505	0.00436455	JG32_vs_56229
	NewGene.115891.3	303.683	0.001	-18.2122	0.000231934	JG32_vs_56229
	NewGene.11632.3	0.001	1479.19	20.4964	0.00995811	JG32_vs_56229
	NewGene.117081.1	596.847	0.001	-19.187	0.00104719	JG32_vs_56229
	NewGene.117219.4	0.001	610.44	19.2195	0.00062776	JG32_vs_56229
	NewGene.117294.1	0.001	537.397	19.0356	0.00814379	JG32_vs_56229
	NewGene.117299.11	0.001	530.503	19.017	0.00772587	JG32_vs_56229
	NewGene.117306.1	0.001	353.4	18.4309	0.000445429	JG32_vs_56229
	NewGene.117314.2	0.001	385.01	18.5545	0.000242237	JG32_vs_56229
	NewGene.117339.2	2261.77	0.001	-21.109	0.00692134	JG32_vs_56229
	NewGene.117362.1	18.67	3176.16	7.41042	0.00238871	JG32_vs_56229
	NewGene.117517.15	0.001	2655.24	21.3404	0.000242237	JG32_vs_56229
	NewGene.117517.23	0.001	507.647	18.9535	0.00898345	JG32_vs_56229
	NewGene.117605.3	0.001	1635.74	20.6415	0.00907405	JG32_vs_56229
	NewGene.118134.2	7.45	31883.6	12.0633	0.00829482	JG32_vs_56229
	NewGene.118134.4	932.25	0.001	-19.8304	0.000682731	JG32_vs_56229
	NewGene.118221.9	0.001	40776.4	25.2812	0.000138686	JG32_vs_56229
	NewGene.11836.2	0.001	937.817	19.8389	0.00907405	JG32_vs_56229
	NewGene.11836.4	585.743	0.001	-19.1599	0.000856579	JG32_vs_56229
	NewGene.118589.1	0.001	1697.63	20.6951	0.000358032	JG32_vs_56229
	NewGene.118621.4	0.001	390.12	18.5736	0.000231934	JG32_vs_56229
	NewGene.118641.8	0.001	536.52	19.0333	0.00048088	JG32_vs_56229
	NewGene.118690.1	0.001	328.923	18.3274	0.000552208	JG32_vs_56229
	NewGene.118785.2	0.001	1514.66	20.5306	0.0086836	JG32_vs_56229
	NewGene.118790.2	0.001	2611.41	21.3164	0.000315241	JG32_vs_56229
	NewGene.118805.14	0.001	2336.69	21.156	0.000303757	JG32_vs_56229
	NewGene.118818.1	0.001	1823.75	20.7985	0.000308229	JG32_vs_56229
	NewGene.118824.6	0.001	1089.41	20.0551	0.00939156	JG32_vs_56229
	NewGene.118824.9	1184.73	0.001	-20.1761	0.00150617	JG32_vs_56229
	NewGene.118990.36	0.001	397.197	18.5995	0.00472382	JG32_vs_56229
	NewGene.119009.1	0.001	652.24	19.315	0.000552208	JG32_vs_56229
	NewGene.119173.5	0.001	318.86	18.2826	0.00029041	JG32_vs_56229
	NewGene.119200.11	0.001	765.62	19.5463	0.000740961	JG32_vs_56229
	NewGene.119200.6	0.001	691.57	19.3995	0.00939156	JG32_vs_56229
	NewGene.119212.3	5381.86	0.001	-22.3597	0.000354873	JG32_vs_56229
	NewGene.119449.6	0.001	1725.74	20.7188	0.00801827	JG32_vs_56229
	NewGene.119530.1	21603	14.57	-10.534	0.00029041	JG32_vs_56229
	NewGene.11958.4	781.05	0.001	-19.5751	0.000529295	JG32_vs_56229
	NewGene.11958.5	472.113	0.001	-18.8488	0.00647808	JG32_vs_56229
	NewGene.11958.6	881.883	0.001	-19.7502	0.00947378	JG32_vs_56229
	NewGene.119949.1	405.92	0.001	-18.6308	0.000613553	JG32_vs_56229
	NewGene.119951.2	1172.3	0.001	-20.1609	0.00945499	JG32_vs_56229
	NewGene.12051.2	615.293	0.001	-19.2309	0.00898345	JG32_vs_56229
	NewGene.120595.1	0.001	712.353	19.4422	0.00059015	JG32_vs_56229
	NewGene.120663.3	4430.46	0.001	-22.079	0.00518745	JG32_vs_56229
	NewGene.121061.2	1306.36	0.001	-20.3171	0.00682139	JG32_vs_56229
	NewGene.121935.1	864.6	0.001	-19.7217	0.00114792	JG32_vs_56229
	NewGene.122186.3	0.001	2663.8	21.3451	0.00590602	JG32_vs_56229
	NewGene.122428.1	2737.92	0.001	-21.3847	0.00403472	JG32_vs_56229
	NewGene.12249.9	837.75	0.001	-19.6762	0.00994024	JG32_vs_56229
	NewGene.123344.2	487.53	0.001	-18.8951	0.00032696	JG32_vs_56229
	NewGene.123446.1	0.001	1169.53	20.1575	0.000543178	JG32_vs_56229
	NewGene.123460.3	4993.73	15.35	-8.34574	0.00544001	JG32_vs_56229
	NewGene.123460.4	11.1733	5623.24	8.9752	0.00271235	JG32_vs_56229
	NewGene.124196.7	1966.49	0.001	-20.9072	0.00951985	JG32_vs_56229
	NewGene.124645.5	4451.13	0.001	-22.0857	0.00453266	JG32_vs_56229
	NewGene.124652.2	1258.21	0.001	-20.2629	0.000772245	JG32_vs_56229
	NewGene.124843.2	506.743	0.001	-18.9509	0.000371767	JG32_vs_56229
	NewGene.125444.3	1811.36	0.001	-20.7886	0.00717606	JG32_vs_56229
	NewGene.125980.1	892.52	0.001	-19.7675	0.00106482	JG32_vs_56229
	NewGene.126069.3	1718.71	0.001	-20.7129	0.00689241	JG32_vs_56229
	NewGene.126445.1	322.72	0.001	-18.2999	0.00125266	JG32_vs_56229
	NewGene.126657.2	0.001	3834.53	21.8706	0.00569375	JG32_vs_56229
	NewGene.127018.3	720.967	0.001	-19.4596	0.000671569	JG32_vs_56229
	NewGene.128502.1	357.107	0.001	-18.446	0.000231934	JG32_vs_56229
	NewGene.128907.1	750.087	0.001	-19.5167	0.00175282	JG32_vs_56229
	NewGene.128929.9	2086.76	0.001	-20.9928	0.00847576	JG32_vs_56229
	NewGene.129855.4	1031.05	0.001	-19.9757	0.00907405	JG32_vs_56229
	NewGene.130.6	0.943333	2130.17	11.1409	0.000465491	JG32_vs_56229
	NewGene.130301.2	7405.84	0.001	-22.8202	0.00325765	JG32_vs_56229
	NewGene.130940.3	706.907	0.001	-19.4312	0.000529295	JG32_vs_56229
	NewGene.131191.1	341.89	0.001	-18.3832	0.000205059	JG32_vs_56229
	NewGene.131888.2	0.001	2524.03	21.2673	0.000493512	JG32_vs_56229
	NewGene.131888.3	0.001	2448.05	21.2232	0.000725038	JG32_vs_56229
	NewGene.13203.1	0.001	359.197	18.4544	0.000217703	JG32_vs_56229
	NewGene.132519.2	440.1	0.001	-18.7475	0.000385598	JG32_vs_56229
	NewGene.132852.1	0.001	7959.39	22.9242	0.000138686	JG32_vs_56229
	NewGene.132947.9	0.001	3776.69	21.8487	0.00459282	JG32_vs_56229
	NewGene.132953.22	0.001	442.407	18.755	0.00735942	JG32_vs_56229
	NewGene.132953.24	0.001	7923.74	22.9177	0.000138686	JG32_vs_56229
	NewGene.133152.14	6823.67	0.001	-22.7021	0.00315374	JG32_vs_56229
	NewGene.134000.1	1159.37	0.001	-20.1449	0.00925113	JG32_vs_56229
	NewGene.134084.12	0.001	1101.51	20.0711	0.00939156	JG32_vs_56229
	NewGene.134084.13	0.001	797.643	19.6054	0.00122489	JG32_vs_56229
	NewGene.134409.3	862.697	0.001	-19.7185	0.00735942	JG32_vs_56229
	NewGene.134479.2	0.001	22932.2	24.4509	0.00235919	JG32_vs_56229
	NewGene.13521.5	28594.2	0.001	-24.7692	0.00228378	JG32_vs_56229
	NewGene.135451.2	0.001	856.59	19.7082	0.00939156	JG32_vs_56229
	NewGene.135978.2	0.001	813.87	19.6344	0.000552208	JG32_vs_56229
	NewGene.136434.3	1000.23	0.001	-19.9319	0.00907405	JG32_vs_56229
	NewGene.136584.2	309.873	0.001	-18.2413	0.000250243	JG32_vs_56229
	NewGene.136643.4	13831.7	0.001	-23.7215	0.000138686	JG32_vs_56229
	NewGene.13745.8	0.001	847.553	19.6929	0.000543178	JG32_vs_56229
	NewGene.138114.30	0.001	1071.26	20.0309	0.00939156	JG32_vs_56229
	NewGene.138537.3	839.78	0.001	-19.6797	0.00060389	JG32_vs_56229
	NewGene.138948.2	4700.09	0.001	-22.1643	0.00338349	JG32_vs_56229
	NewGene.139455.4	663.537	0.001	-19.3398	0.00939156	JG32_vs_56229
	NewGene.139463.4	927.08	0.001	-19.8223	0.000637529	JG32_vs_56229
	NewGene.139772.6	0.001	996.92	19.9271	0.00901331	JG32_vs_56229
	NewGene.139896.3	552.417	0.001	-19.0754	0.00901331	JG32_vs_56229
	NewGene.140207.1	444.48	0.001	-18.7618	0.000231934	JG32_vs_56229
	NewGene.140308.5	0.001	848.29	19.6942	0.000641197	JG32_vs_56229
	NewGene.140490.2	0.001	453.143	18.7896	0.00509729	JG32_vs_56229
	NewGene.140508.12	908.597	0.001	-19.7933	0.000560836	JG32_vs_56229
	NewGene.14855.1	0.001	591.547	19.1741	0.00117174	JG32_vs_56229
	NewGene.154.4	0.001	4653.57	22.1499	0.000193248	JG32_vs_56229
	NewGene.154.6	0.001	975.81	19.8962	0.000573449	JG32_vs_56229
	NewGene.15747.3	0.001	950.14	19.8578	0.00863962	JG32_vs_56229
	NewGene.16156.1	557.447	0.001	-19.0885	0.000529295	JG32_vs_56229
	NewGene.16266.42	21061.3	0.001	-24.3281	0.0024057	JG32_vs_56229
	NewGene.16273.1	46146.7	3.45	-13.7073	0.0010987	JG32_vs_56229
	NewGene.16307.3	1556.24	0.001	-20.5696	0.000529295	JG32_vs_56229
	NewGene.16865.1	0.001	1009.77	19.9456	0.00844276	JG32_vs_56229
	NewGene.16885.1	0.001	615.137	19.2305	0.000641197	JG32_vs_56229
	NewGene.17275.1	265.603	0.001	-18.0189	0.000138686	JG32_vs_56229
	NewGene.17336.1	778.667	73052.7	6.55179	0.00111117	JG32_vs_56229
	NewGene.17466.8	674.62	0.001	-19.3637	0.00740777	JG32_vs_56229
	NewGene.17579.5	0.001	1271.68	20.2783	0.00905675	JG32_vs_56229
	NewGene.17886.7	0.001	324.23	18.3067	0.000896635	JG32_vs_56229
	NewGene.18033.21	0.001	429.23	18.7114	0.000375768	JG32_vs_56229
	NewGene.18033.34	0.001	512.043	18.9659	0.00717452	JG32_vs_56229
	NewGene.18070.6	0.001	474.88	18.8572	0.00043311	JG32_vs_56229
	NewGene.18137.15	465.127	0.001	-18.8273	0.0043291	JG32_vs_56229
	NewGene.18985.3	300.61	0.001	-18.1975	0.000138686	JG32_vs_56229
	NewGene.18985.6	1601.33	0.001	-20.6108	0.00875831	JG32_vs_56229
	NewGene.19070.2	811.697	0.001	-19.6306	0.00108363	JG32_vs_56229
	NewGene.19137.1	0.001	539.333	19.0408	0.000650732	JG32_vs_56229
	NewGene.19252.7	0.001	551.957	19.0742	0.00875831	JG32_vs_56229
	NewGene.19542.10	793.33	0.001	-19.5976	0.000642093	JG32_vs_56229
	NewGene.19554.2	0.001	763.043	19.5414	0.00225485	JG32_vs_56229
	NewGene.19965.1	542.387	0.001	-19.049	0.000477411	JG32_vs_56229
	NewGene.203.5	0.001	2417.14	21.2049	0.00601861	JG32_vs_56229
	NewGene.20647.3	0.001	738.677	19.4946	0.00058258	JG32_vs_56229
	NewGene.20721.1	19502.9	0.001	-24.2172	0.000138686	JG32_vs_56229
	NewGene.20750.1	691.677	0.001	-19.3997	0.00177662	JG32_vs_56229
	NewGene.20762.1	2020.44	0.001	-20.9462	0.000358032	JG32_vs_56229
	NewGene.20763.1	13953	0.001	-23.7341	0.000138686	JG32_vs_56229
	NewGene.20763.2	2404.19	0.001	-21.1971	0.000297336	JG32_vs_56229
	NewGene.20788.5	1657.6	0.001	-20.6607	0.00062776	JG32_vs_56229
	NewGene.20846.13	862.643	0.001	-19.7184	0.00068583	JG32_vs_56229
	NewGene.20846.2	8400.69	0.001	-23.0021	0.000671749	JG32_vs_56229
	NewGene.20846.6	2966.47	0.001	-21.5003	0.000409091	JG32_vs_56229
	NewGene.21204.4	2351.7	0.001	-21.1653	0.00656978	JG32_vs_56229
	NewGene.2145.3	391.69	0.001	-18.5794	0.000231934	JG32_vs_56229
	NewGene.21499.3	0.001	6510.57	22.6344	0.0036472	JG32_vs_56229
	NewGene.22654.1	0.001	838.46	19.6774	0.00061755	JG32_vs_56229
	NewGene.22948.3	0.001	2016.02	20.9431	0.000312561	JG32_vs_56229
	NewGene.22948.4	0.001	1377.48	20.3936	0.00046903	JG32_vs_56229
	NewGene.2338.1	0.001	553.32	19.0778	0.00856363	JG32_vs_56229
	NewGene.23852.1	0.001	341.547	18.3817	0.00043311	JG32_vs_56229
	NewGene.2391.3	2772.15	0.001	-21.4026	0.000231934	JG32_vs_56229
	NewGene.24224.9	3480.62	0.001	-21.7309	0.0047881	JG32_vs_56229
	NewGene.24327.13	1753.87	0.001	-20.7421	0.00052418	JG32_vs_56229
	NewGene.24327.8	0.001	523.023	18.9965	0.00791691	JG32_vs_56229
	NewGene.2435.1	0.001	1048.52	19.9999	0.000554608	JG32_vs_56229
	NewGene.24515.1	0.001	542.007	19.048	0.00845521	JG32_vs_56229
	NewGene.24635.6	1586.67	0.001	-20.5976	0.00782016	JG32_vs_56229
	NewGene.24639.7	2642.52	0.001	-21.3335	0.000249951	JG32_vs_56229
	NewGene.24728.3	0.001	466.103	18.8303	0.00556927	JG32_vs_56229
	NewGene.24920.1	738.777	0.001	-19.4948	0.00059015	JG32_vs_56229
	NewGene.24937.1	1980.47	0.001	-20.9174	0.000409091	JG32_vs_56229
	NewGene.25278.1	545.707	0.001	-19.0578	0.000543178	JG32_vs_56229
	NewGene.25838.6	727.407	0.001	-19.4724	0.00963238	JG32_vs_56229
	NewGene.26369.3	287.35	0.001	-18.1324	0.000167061	JG32_vs_56229
	NewGene.26633.2	0.001	24048.3	24.5194	0.000170061	JG32_vs_56229
	NewGene.27592.6	2366.3	0.001	-21.1742	0.00224703	JG32_vs_56229
	NewGene.27666.5	1400.81	0.001	-20.4178	0.000659573	JG32_vs_56229
	NewGene.27718.1	289.933	0.001	-18.1454	0.00017276	JG32_vs_56229
	NewGene.27727.5	0.001	3210.74	21.6145	0.000205059	JG32_vs_56229
	NewGene.27727.6	0.001	4105.04	21.969	0.00439085	JG32_vs_56229
	NewGene.27727.7	0.001	3464.01	21.724	0.000231934	JG32_vs_56229
	NewGene.27727.8	0.001	4139.75	21.9811	0.00511949	JG32_vs_56229
	NewGene.27835.1	0.001	520.623	18.9899	0.00780678	JG32_vs_56229
	NewGene.28293.9	1544.52	0.001	-20.5587	0.00898345	JG32_vs_56229
	NewGene.2855.3	765.013	0.001	-19.5451	0.00131422	JG32_vs_56229
	NewGene.28662.1	276.843	0.001	-18.0787	0.000191934	JG32_vs_56229
	NewGene.2959.3	0.001	2495.86	21.2511	0.00818035	JG32_vs_56229
	NewGene.29790.2	0.001	698.74	19.4144	0.00911986	JG32_vs_56229
	NewGene.29879.1	787.797	0.001	-19.5875	0.000704657	JG32_vs_56229
	NewGene.29907.2	2432.66	0.001	-21.2141	0.00453143	JG32_vs_56229
	NewGene.30129.4	1182.43	0.001	-20.1733	0.00947482	JG32_vs_56229
	NewGene.30239.3	4243.55	0.001	-22.0168	0.000191934	JG32_vs_56229
	NewGene.30264.1	0.001	726.35	19.4703	0.00299214	JG32_vs_56229
	NewGene.30296.1	318.213	0.001	-18.2796	0.000231934	JG32_vs_56229
	NewGene.30467.4	0.001	372.507	18.5069	0.000231934	JG32_vs_56229
	NewGene.30587.1	0.001	855.437	19.7063	0.00225485	JG32_vs_56229
	NewGene.30780.1	0.001	443.877	18.7598	0.00458045	JG32_vs_56229
	NewGene.3120.4	0.001	551.827	19.0739	0.00963858	JG32_vs_56229
	NewGene.31385.3	0.001	861.537	19.7166	0.000755791	JG32_vs_56229
	NewGene.31465.2	9124.09	0.001	-23.1212	0.00410384	JG32_vs_56229
	NewGene.31930.1	0.001	1825.99	20.8003	0.00046848	JG32_vs_56229
	NewGene.3247.10	890.033	0.001	-19.7635	0.000754698	JG32_vs_56229
	NewGene.3247.6	485.543	0.001	-18.8892	0.000287079	JG32_vs_56229
	NewGene.32569.3	1124.44	0.001	-20.1008	0.00905675	JG32_vs_56229
	NewGene.33150.3	0.001	286.533	18.1283	0.00062776	JG32_vs_56229
	NewGene.33887.2	0.001	14694.2	23.8087	0.000573146	JG32_vs_56229
	NewGene.33887.3	0.001	5107.67	22.2842	0.000179151	JG32_vs_56229
	NewGene.34232.3	364.417	0.001	-18.4752	0.000224691	JG32_vs_56229
	NewGene.34553.3	2583.47	0.001	-21.3009	0.000264695	JG32_vs_56229
	NewGene.34760.2	0.001	3052.71	21.5417	0.000238285	JG32_vs_56229
	NewGene.35132.10	1276.17	0.001	-20.2834	0.00232973	JG32_vs_56229
	NewGene.35303.3	68140.4	0.001	-26.022	0.00100875	JG32_vs_56229
	NewGene.35551.3	834.417	0.001	-19.6704	0.00905675	JG32_vs_56229
	NewGene.36052.6	0.001	488.827	18.899	0.00040402	JG32_vs_56229
	NewGene.3612.1	292.717	0.001	-18.1591	0.000138686	JG32_vs_56229
	NewGene.36528.2	0.001	743.397	19.5038	0.000610336	JG32_vs_56229
	NewGene.36529.1	0.001	1100.05	20.0691	0.000737212	JG32_vs_56229
	NewGene.36603.2	0.001	1751.07	20.7398	0.00780678	JG32_vs_56229
	NewGene.36673.2	0.001	2256.36	21.1056	0.000308229	JG32_vs_56229
	NewGene.36673.3	0.001	1012.51	19.9495	0.000529295	JG32_vs_56229
	NewGene.36674.1	0.001	444.53	18.7619	0.000477411	JG32_vs_56229
	NewGene.36783.2	1208.84	0.001	-20.2052	0.000653769	JG32_vs_56229
	NewGene.36783.3	501.917	0.001	-18.9371	0.000391501	JG32_vs_56229
	NewGene.36896.2	315.853	0.001	-18.2689	0.000138686	JG32_vs_56229
	NewGene.37172.7	0.001	565.63	19.1095	0.000543178	JG32_vs_56229
	NewGene.37317.1	1270.15	0.001	-20.2766	0.000552208	JG32_vs_56229
	NewGene.37345.1	9718.98	0.001	-23.2124	0.000150188	JG32_vs_56229
	NewGene.37394.4	0.001	8742.51	23.0596	0.000138686	JG32_vs_56229
	NewGene.37403.8	2315.88	0.001	-21.1431	0.000450978	JG32_vs_56229
	NewGene.37463.8	0.001	573.803	19.1302	0.000700226	JG32_vs_56229
	NewGene.37571.3	613.563	0.001	-19.2269	0.00939156	JG32_vs_56229
	NewGene.3763.1	1.88667	1665.14	9.78559	0.000593044	JG32_vs_56229
	NewGene.39995.6	668.34	1.72333	-8.59924	0.00117174	JG32_vs_56229
	NewGene.40011.1	355.893	0.001	-18.4411	0.000573449	JG32_vs_56229
	NewGene.40082.7	0.001	1429.44	20.447	0.00985053	JG32_vs_56229
	NewGene.40466.2	426.533	0.001	-18.7023	0.000915058	JG32_vs_56229
	NewGene.40542.2	0.001	4614.53	22.1378	0.000385598	JG32_vs_56229
	NewGene.40591.1	0.001	2202.67	21.0708	0.000303757	JG32_vs_56229
	NewGene.40596.1	451.757	0.001	-18.7852	0.000224691	JG32_vs_56229
	NewGene.40605.7	0.001	25102.3	24.5813	0.000138686	JG32_vs_56229
	NewGene.40605.8	3.77	12325.1	11.6748	0.00616732	JG32_vs_56229
	NewGene.40810.1	40.5433	120814	11.541	0.000654003	JG32_vs_56229
	NewGene.40855.2	0.001	867.527	19.7265	0.00178594	JG32_vs_56229
	NewGene.40931.10	5408.61	0.001	-22.3668	0.00332926	JG32_vs_56229
	NewGene.41805.1	1044.47	0.001	-19.9943	0.000687354	JG32_vs_56229
	NewGene.41854.3	0.001	689.237	19.3946	0.00898345	JG32_vs_56229
	NewGene.41998.2	3220.84	0.001	-21.619	0.00459282	JG32_vs_56229
	NewGene.42812.7	0.001	1181.18	20.1718	0.00947482	JG32_vs_56229
	NewGene.42812.9	0.001	7622.17	22.8618	0.000138686	JG32_vs_56229
	NewGene.42906.6	1327.74	0.001	-20.3405	0.000620679	JG32_vs_56229
	NewGene.43016.1	0.001	485.267	18.8884	0.00635794	JG32_vs_56229
	NewGene.43591.2	1695.91	1.89333	-9.80691	0.00847576	JG32_vs_56229
	NewGene.44305.3	0.001	770.97	19.5563	0.00898345	JG32_vs_56229
	NewGene.45348.3	412.213	0.001	-18.653	0.000376413	JG32_vs_56229
	NewGene.46699.23	0.001	466.393	18.8312	0.000926808	JG32_vs_56229
	NewGene.47838.10	0.001	3067.87	21.5488	0.000409091	JG32_vs_56229
	NewGene.48388.1	0.001	373.147	18.5094	0.000205059	JG32_vs_56229
	NewGene.48691.2	2092.66	0.001	-20.9969	0.000297336	JG32_vs_56229
	NewGene.49035.8	459.36	0.001	-18.8093	0.00043311	JG32_vs_56229
	NewGene.49201.1	0.001	1706.79	20.7029	0.000376192	JG32_vs_56229
	NewGene.49660.7	797.39	0.001	-19.6049	0.00979256	JG32_vs_56229
	NewGene.49660.8	366.96	0.001	-18.4853	0.000554608	JG32_vs_56229
	NewGene.49661.1	763.15	0.001	-19.5416	0.000529295	JG32_vs_56229
	NewGene.49938.6	322.223	0.001	-18.2977	0.000179151	JG32_vs_56229
	NewGene.50130.1	0.001	1365.99	20.3815	0.00058258	JG32_vs_56229
	NewGene.50130.2	0.001	447.113	18.7703	0.00569375	JG32_vs_56229
	NewGene.50165.3	12784.6	0.001	-23.6079	0.000167061	JG32_vs_56229
	NewGene.50294.1	12.2567	11433.3	9.86546	0.000682731	JG32_vs_56229
	NewGene.50294.11	2006.36	0.001	-20.9362	0.000529295	JG32_vs_56229
	NewGene.50307.1	2937.28	0.001	-21.486	0.000231934	JG32_vs_56229
	NewGene.50350.2	0.001	328.38	18.325	0.000249951	JG32_vs_56229
	NewGene.50365.5	0.001	674.813	19.3641	0.00963238	JG32_vs_56229
	NewGene.50960.8	0.001	1655	20.6584	0.00834213	JG32_vs_56229
	NewGene.51309.6	0.001	4286.86	22.0315	0.000249951	JG32_vs_56229
	NewGene.51342.16	0.001	2976.59	21.5052	0.000231934	JG32_vs_56229
	NewGene.51342.18	0.001	706.523	19.4304	0.00898345	JG32_vs_56229
	NewGene.51342.21	0.001	267.007	18.0265	0.000191934	JG32_vs_56229
	NewGene.51342.22	43.3167	9690.04	7.80544	0.000417805	JG32_vs_56229
	NewGene.51342.24	0.001	1680.47	20.6804	0.000391501	JG32_vs_56229
	NewGene.51465.1	0.001	9770.38	23.22	0.000138686	JG32_vs_56229
	NewGene.51465.14	24.95	4124.92	7.36918	0.00232481	JG32_vs_56229
	NewGene.51465.15	0.001	1822.28	20.7973	0.000358032	JG32_vs_56229
	NewGene.51465.19	0.001	3256.65	21.635	0.00081643	JG32_vs_56229
	NewGene.51465.21	0.001	1047.73	19.9988	0.000543178	JG32_vs_56229
	NewGene.51465.5	11.3133	5539.59	8.93561	0.00333873	JG32_vs_56229
	NewGene.51465.6	0.001	1632.67	20.6388	0.000591165	JG32_vs_56229
	NewGene.52048.1	0.001	2240.51	21.0954	0.000906395	JG32_vs_56229
	NewGene.52567.9	0.943333	3029.76	11.6491	0.000315241	JG32_vs_56229
	NewGene.52835.5	96.2233	18568.3	7.59224	0.00372529	JG32_vs_56229
	NewGene.52851.5	0.001	342.407	18.3854	0.000249951	JG32_vs_56229
	NewGene.53577.3	2706.24	0.001	-21.3679	0.00473999	JG32_vs_56229
	NewGene.53583.1	795.867	0.001	-19.6022	0.00062776	JG32_vs_56229
	NewGene.53925.1	5872.57	0.001	-22.4856	0.000167061	JG32_vs_56229
	NewGene.53925.3	635.75	0.001	-19.2781	0.00939784	JG32_vs_56229
	NewGene.53964.1	0.001	490.56	18.9041	0.000912731	JG32_vs_56229
	NewGene.54322.4	0.943333	1850.06	10.9375	0.000529295	JG32_vs_56229
	NewGene.54651.12	0.001	320.17	18.2885	0.000529295	JG32_vs_56229
	NewGene.54769.2	470.753	0.001	-18.8446	0.000517301	JG32_vs_56229
	NewGene.54798.1	267.74	0.001	-18.0305	0.000312561	JG32_vs_56229
	NewGene.54976.17	1410.58	0.001	-20.4279	0.00847576	JG32_vs_56229
	NewGene.55614.1	0.001	4101.15	21.9676	0.000191934	JG32_vs_56229
	NewGene.56174.1	474.21	0.001	-18.8552	0.000567968	JG32_vs_56229
	NewGene.57588.3	890.067	0.001	-19.7636	0.0092585	JG32_vs_56229
	NewGene.58536.3	870.73	0.001	-19.7319	0.00925703	JG32_vs_56229
	NewGene.58930.12	1032.98	0.001	-19.9784	0.00641295	JG32_vs_56229
	NewGene.59207.2	0.001	1376.35	20.3924	0.00835909	JG32_vs_56229
	NewGene.59418.5	0.001	2020.38	20.9462	0.00694716	JG32_vs_56229
	NewGene.595.5	880.193	0.001	-19.7475	0.00844276	JG32_vs_56229
	NewGene.59596.11	1503.53	0.001	-20.5199	0.00847576	JG32_vs_56229
	NewGene.60089.9	0.001	2217.99	21.0808	0.00637016	JG32_vs_56229
	NewGene.61838.5	1769.41	0.001	-20.7548	0.00734638	JG32_vs_56229
	NewGene.62432.1	29315.4	1.72333	-14.0542	0.000138686	JG32_vs_56229
	NewGene.62475.6	800.917	0.001	-19.6113	0.00907405	JG32_vs_56229
	NewGene.628.1	908.103	0.001	-19.7925	0.000884246	JG32_vs_56229
	NewGene.63920.1	683.24	0.001	-19.382	0.00905108	JG32_vs_56229
	NewGene.64084.6	4937.36	0.001	-22.2353	0.00439085	JG32_vs_56229
	NewGene.64276.2	717.097	0.001	-19.4518	0.00945499	JG32_vs_56229
	NewGene.64867.1	0.001	514.587	18.9731	0.00939156	JG32_vs_56229
	NewGene.64875.1	0.001	2891.56	21.4634	0.00544001	JG32_vs_56229
	NewGene.65427.2	2578.59	0.001	-21.2981	0.000482344	JG32_vs_56229
	NewGene.65491.3	0.001	1292.09	20.3013	0.00939156	JG32_vs_56229
	NewGene.65677.1	0.001	1353.92	20.3687	0.000446831	JG32_vs_56229
	NewGene.6576.17	961.547	0.001	-19.875	0.000653769	JG32_vs_56229
	NewGene.65950.4	576.62	1.89333	-8.25055	0.00122942	JG32_vs_56229
	NewGene.65991.1	1631.49	0.001	-20.6378	0.00835354	JG32_vs_56229
	NewGene.66770.2	4704.43	0.001	-22.1656	0.00473999	JG32_vs_56229
	NewGene.66770.5	1570.91	0.001	-20.5832	0.00616732	JG32_vs_56229
	NewGene.66901.1	0.001	860.34	19.7145	0.000940648	JG32_vs_56229
	NewGene.66975.4	1001.04	1.89333	-9.04635	0.00127433	JG32_vs_56229
	NewGene.67545.1	971.327	0.001	-19.8896	0.000915058	JG32_vs_56229
	NewGene.68253.3	0.001	998.16	19.9289	0.00865843	JG32_vs_56229
	NewGene.68410.8	328.547	0.001	-18.3257	0.000280744	JG32_vs_56229
	NewGene.68599.16	0.001	716.477	19.4506	0.00120001	JG32_vs_56229
	NewGene.68600.1	3733.64	0.001	-21.8322	0.000206797	JG32_vs_56229
	NewGene.68607.11	0.001	534.38	19.0275	0.00775002	JG32_vs_56229
	NewGene.68607.3	0.001	805.007	19.6186	0.000772924	JG32_vs_56229
	NewGene.68607.7	0.001	600.653	19.1962	0.00905675	JG32_vs_56229
	NewGene.68629.2	0.001	739.433	19.4961	0.00167584	JG32_vs_56229
	NewGene.68629.4	0.001	1498.25	20.5149	0.00048088	JG32_vs_56229
	NewGene.68642.3	0.001	684.903	19.3855	0.00874351	JG32_vs_56229
	NewGene.69015.1	0.001	243.183	17.8917	0.000138686	JG32_vs_56229
	NewGene.69102.2	514.067	0.001	-18.9716	0.00062776	JG32_vs_56229
	NewGene.69467.1	0.001	319.86	18.2871	0.000191934	JG32_vs_56229
	NewGene.69536.1	0.001	807.877	19.6238	0.000685472	JG32_vs_56229
	NewGene.69538.6	0.001	504.79	18.9453	0.00773422	JG32_vs_56229
	NewGene.69772.2	0.001	341.27	18.3806	0.000300013	JG32_vs_56229
	NewGene.69831.8	0.001	1263.33	20.2688	0.00939156	JG32_vs_56229
	NewGene.70922.2	830.14	0.001	-19.663	0.00721738	JG32_vs_56229
	NewGene.71186.18	0.001	566.61	19.112	0.00939156	JG32_vs_56229
	NewGene.7144.1	756.223	0.001	-19.5285	0.00911986	JG32_vs_56229
	NewGene.72940.1	819.53	0.001	-19.6444	0.00115708	JG32_vs_56229
	NewGene.74334.1	293.54	0.001	-18.1632	0.000177168	JG32_vs_56229
	NewGene.74920.2	1174.39	0.001	-20.1635	0.000716039	JG32_vs_56229
	NewGene.75178.2	504.74	0.001	-18.9452	0.00609339	JG32_vs_56229
	NewGene.75244.1	0.001	2923.37	21.4792	0.000205059	JG32_vs_56229
	NewGene.75302.1	0.001	2341.69	21.1591	0.000465491	JG32_vs_56229
	NewGene.75302.2	2.83	2395.95	9.72558	0.00262962	JG32_vs_56229
	NewGene.75302.6	0.001	592.66	19.1768	0.00898345	JG32_vs_56229
	NewGene.75545.4	0.001	1594.06	20.6043	0.0086836	JG32_vs_56229
	NewGene.76089.9	399.733	0.001	-18.6087	0.000231934	JG32_vs_56229
	NewGene.76535.2	0.001	6708.72	22.6776	0.00435248	JG32_vs_56229
	NewGene.77272.1	0.001	1133.62	20.1125	0.000846941	JG32_vs_56229
	NewGene.77275.1	0.001	1170.85	20.1591	0.00059015	JG32_vs_56229
	NewGene.77854.1	0.001	2614.41	21.3181	0.000249951	JG32_vs_56229
	NewGene.78510.1	542.44	0.001	-19.0491	0.000477411	JG32_vs_56229
	NewGene.78512.1	1515.64	0.001	-20.5315	0.00048088	JG32_vs_56229
	NewGene.78674.2	8176.38	0.001	-22.963	0.0021298	JG32_vs_56229
	NewGene.78693.4	0.001	4254.66	22.0206	0.000191934	JG32_vs_56229
	NewGene.79619.3	793.713	0.001	-19.5983	0.00930227	JG32_vs_56229
	NewGene.80035.7	2880.31	0.001	-21.4578	0.00518834	JG32_vs_56229
	NewGene.80225.4	1662.61	0.001	-20.665	0.000669386	JG32_vs_56229
	NewGene.80600.6	295.807	0.001	-18.1743	0.000139399	JG32_vs_56229
	NewGene.81570.6	0.001	1049.3	20.001	0.00544001	JG32_vs_56229
	NewGene.82384.1	0.001	248.28	17.9216	0.000205059	JG32_vs_56229
	NewGene.82515.4	0.001	1070.53	20.0299	0.00212177	JG32_vs_56229
	NewGene.83388.2	610.54	0.001	-19.2197	0.00117389	JG32_vs_56229
	NewGene.83695.4	0.001	621.82	19.2461	0.000713529	JG32_vs_56229
	NewGene.83704.23	0.943333	2083.16	11.1087	0.000552208	JG32_vs_56229
	NewGene.83722.1	547.74	0.001	-19.0631	0.00840984	JG32_vs_56229
	NewGene.83722.5	973.683	0.001	-19.8931	0.000659573	JG32_vs_56229
	NewGene.83725.1	776.277	0.001	-19.5662	0.000533356	JG32_vs_56229
	NewGene.83753.1	317.59	0.001	-18.2768	0.000316023	JG32_vs_56229
	NewGene.84043.3	976.697	0.001	-19.8976	0.00168182	JG32_vs_56229
	NewGene.84282.1	4028	0.001	-21.9416	0.000193248	JG32_vs_56229
	NewGene.84283.12	636.97	0.001	-19.2809	0.000856579	JG32_vs_56229
	NewGene.84283.9	2573.62	0.001	-21.2954	0.00694083	JG32_vs_56229
	NewGene.84285.1	2103.98	0.001	-21.0047	0.000297336	JG32_vs_56229
	NewGene.84285.10	4119.12	0.001	-21.9739	0.000201321	JG32_vs_56229
	NewGene.84285.13	534.653	0.001	-19.0282	0.00141655	JG32_vs_56229
	NewGene.84285.16	1124.39	0.001	-20.1007	0.000709073	JG32_vs_56229
	NewGene.84331.1	641.13	0.001	-19.2903	0.000642093	JG32_vs_56229
	NewGene.84390.1	345.043	0.001	-18.3964	0.000284472	JG32_vs_56229
	NewGene.84566.4	3141.86	0.001	-21.5832	0.0063809	JG32_vs_56229
	NewGene.84741.27	0.001	356.013	18.4416	0.000264695	JG32_vs_56229
	NewGene.84946.1	0.001	1221.53	20.2203	0.000714643	JG32_vs_56229
	NewGene.85010.62	1134.11	0.001	-20.1131	0.000979307	JG32_vs_56229
	NewGene.85041.2	0.001	23468.3	24.4842	0.00238812	JG32_vs_56229
	NewGene.851.4	0.001	475.163	18.8581	0.00599332	JG32_vs_56229
	NewGene.851.6	0.001	483.763	18.8839	0.00601861	JG32_vs_56229
	NewGene.85132.1	429.01	0.001	-18.7107	0.000205059	JG32_vs_56229
	NewGene.85136.2	2367.65	3.78667	-9.28831	0.000885862	JG32_vs_56229
	NewGene.85136.4	0.001	1824.29	20.7989	0.000477411	JG32_vs_56229
	NewGene.85160.2	418.86	0.001	-18.6761	0.000552208	JG32_vs_56229
	NewGene.8583.4	0.001	494.573	18.9158	0.0068052	JG32_vs_56229
	NewGene.85837.13	0.001	1037.84	19.9852	0.00834213	JG32_vs_56229
	NewGene.85887.2	2923.14	0.001	-21.4791	0.000231934	JG32_vs_56229
	NewGene.85888.5	0.001	2212.21	21.0771	0.00647808	JG32_vs_56229
	NewGene.86024.6	0.001	1907.72	20.8634	0.00874351	JG32_vs_56229
	NewGene.86029.1	361.38	0.001	-18.4632	0.000249951	JG32_vs_56229
	NewGene.86189.1	0.001	384.193	18.5515	0.000199712	JG32_vs_56229
	NewGene.86611.2	6240.44	9.96667	-9.29032	0.000479516	JG32_vs_56229
	NewGene.87630.7	563.763	0.001	-19.1047	0.000664967	JG32_vs_56229
	NewGene.88230.2	1550.99	0.001	-20.5648	0.00231333	JG32_vs_56229
	NewGene.91035.3	9514.82	0.001	-23.1817	0.000138686	JG32_vs_56229
	NewGene.92431.1	201986	0.001	-27.5897	0.000138686	JG32_vs_56229
	NewGene.92846.2	0.001	960.837	19.8739	0.000529295	JG32_vs_56229
	NewGene.93175.2	430.68	0.001	-18.7163	0.000554608	JG32_vs_56229
	NewGene.9336.2	0.001	519.27	18.9861	0.000358032	JG32_vs_56229
	NewGene.9336.4	0.001	552.963	19.0768	0.00164018	JG32_vs_56229
	NewGene.94283.3	0.001	3250.72	21.6323	0.000231934	JG32_vs_56229
	NewGene.94475.1	39.6033	83221.8	11.0371	0.000790958	JG32_vs_56229
	NewGene.94475.2	0.001	4454.09	22.0867	0.000231934	JG32_vs_56229
	NewGene.94569.2	0.001	475.863	18.8602	0.00040402	JG32_vs_56229
	NewGene.94611.1	11.3133	3260.15	8.17077	0.00420251	JG32_vs_56229
	NewGene.94825.2	0.001	3382.49	21.6897	0.000205059	JG32_vs_56229
	NewGene.94825.3	0.001	2213.31	21.0778	0.000344471	JG32_vs_56229
	NewGene.94863.3	348.67	0.001	-18.4115	0.000308229	JG32_vs_56229
	NewGene.95119.4	0.001	626.777	19.2576	0.00960935	JG32_vs_56229
	NewGene.95195.8	0.001	2549.87	21.282	0.00119457	JG32_vs_56229
	NewGene.95227.1	917.66	0.001	-19.8076	0.00267952	JG32_vs_56229
	NewGene.95381.1	0.001	1193.95	20.1873	0.000529295	JG32_vs_56229
	NewGene.95491.31	0.001	1679.18	20.6793	0.00043311	JG32_vs_56229
	NewGene.95491.32	1222.55	0.001	-20.2215	0.00502908	JG32_vs_56229
	NewGene.95491.6	2325.12	0.001	-21.1489	0.00692553	JG32_vs_56229
	NewGene.95647.3	533.6	0.001	-19.0254	0.000424516	JG32_vs_56229
	NewGene.95748.1	1525.1	0.001	-20.5405	0.000477411	JG32_vs_56229
	NewGene.96056.1	4211.72	0.001	-22.006	0.00415423	JG32_vs_56229
	NewGene.96058.1	872.91	0.001	-19.7355	0.00939156	JG32_vs_56229
	NewGene.96063.2	1782.3	0.001	-20.7653	0.00675051	JG32_vs_56229
	NewGene.96159.2	0.001	346.057	18.4006	0.000212969	JG32_vs_56229
	NewGene.96159.3	0.001	976.423	19.8971	0.00898345	JG32_vs_56229
	NewGene.96209.3	1375.94	0.001	-20.392	0.00898345	JG32_vs_56229
	NewGene.96695.3	1386.24	0.001	-20.4027	0.000560836	JG32_vs_56229
	NewGene.96716.4	1.68667	5187.67	11.5867	0.000231934	JG32_vs_56229
	NewGene.96723.10	0.001	1509.68	20.5258	0.000479516	JG32_vs_56229
	NewGene.96971.2	0.001	914.183	19.8021	0.00888783	JG32_vs_56229
	NewGene.97765.3	0.001	1191.71	20.1846	0.00907405	JG32_vs_56229
	NewGene.97889.8	0.001	1021.33	19.962	0.00969382	JG32_vs_56229
	NewGene.98115.1	4.71333	1251.64	8.05285	0.00373299	JG32_vs_56229
	NewGene.99172.1	1311.31	0.001	-20.3226	0.000638672	JG32_vs_56229
	NewGene.99267.12	0.001	2383.49	21.1846	0.00641295	JG32_vs_56229
	NewGene.99272.5	881.883	0.001	-19.7502	0.000772924	JG32_vs_56229
	NewGene.99274.1	0.001	227.343	17.7945	0.000138686	JG32_vs_56229
	NewGene.99585.6	984.287	0.001	-19.9087	0.00675051	JG32_vs_56229
	NewGene.99734.1	0.001	439.697	18.7461	0.000387352	JG32_vs_56229
	NewGene.99746.2	0.001	867.28	19.7261	0.0011766	JG32_vs_56229
	NewGene.99770.12	0.001	1377.49	20.3936	0.000664967	JG32_vs_56229
	NewGene.99770.9	0.001	321.35	18.2938	0.000205059	JG32_vs_56229
	NewGene.99845.3	0.001	1291.88	20.301	0.00058258	JG32_vs_56229
	NewGene.99954.3	2194.25	0.001	-21.0653	0.00248959	JG32_vs_56229
