# Supplementary material for: Genome-wide identification and characterization of long non-coding RNAs related to grain yield in foxtail millet [Setaria italica (L.) P. Beauv.]
Source: BMC Genomics. 2020 Dec 1;21:853. doi: 10.1186/s12864-020-07272-9 (PMC7709324; doi:10.1186/s12864-020-07272-9)
Supplement: Supplementary file 6 — Additional file 6: Table S4. The network of significantly differentially expressed lncRNAs, miRNAs and mRNAs. [file 12864_2020_7272_MOESM6_ESM.xlsx]

## Sheet: Sheet 1
	Table S4 The target genes of significant differentially expressed lncRNAs in all comparisons (GO annotation of these genes were listed). * Indicated the significantly differentially expressed target genes.
	lncRNA	Expression level of lncRNA	Target gene	Expression level of target gene	Comparison	GO classification
	NewGene.100482.7	up	Seita.7G074000	down	JG31_vs_5695
	NewGene.100482.7	up	Seita.7G074100	down	JG31_vs_5695
	NewGene.100482.7	up	Seita.7G074300	down	JG31_vs_5695
	NewGene.100482.7	up	Seita.7G074200	down	JG31_vs_5695
	NewGene.101025.4	down	Seita.7G089100	down	JG31_vs_5695	GO:0008152	GO:0009987	GO:0003824	GO:0005488
	NewGene.101025.4	down	Seita.7G089200	up	JG31_vs_5695	GO:0008152	GO:0009987	GO:0005623	GO:0032991	GO:0044464
	NewGene.101025.4	down	Seita.7G089300	up	JG31_vs_5695
	NewGene.101025.4	down	Seita.7G089400	up	JG31_vs_5695
	NewGene.101025.4	down	Seita.7G089500	down	JG31_vs_5695
	NewGene.105518.1	up	Seita.7G237400	up	JG31_vs_5695
	NewGene.105518.1	up	Seita.7G237500	down	JG31_vs_5695
	NewGene.105736.21	down	Seita.7G246000	down	JG31_vs_5695
	NewGene.105736.21	down	Seita.7G246100*	down	JG31_vs_5695	GO:0044699	GO:0051179	GO:0005623	GO:0016020	GO:0032991	GO:0043226	GO:0044422	GO:0044425	GO:0044464
	NewGene.105736.21	down	Seita.7G246300	down	JG31_vs_5695
	NewGene.105736.21	down	Seita.7G246400	down	JG31_vs_5695
	NewGene.105736.21	down	Seita.7G246600	down	JG31_vs_5695
	NewGene.105736.21	down	Seita.7G246700	up	JG31_vs_5695	GO:0005623	GO:0016020	GO:0032991	GO:0044425	GO:0044464
	NewGene.105736.21	down	Seita.7G246800	up	JG31_vs_5695	GO:0008152	GO:0050789	GO:0065007	GO:0005488
	NewGene.105736.21	down	Seita.7G246900	down	JG31_vs_5695
	NewGene.105736.21	down	Seita.7G247000	down	JG31_vs_5695	GO:0003824
	NewGene.105736.21	down	Seita.7G247100	up	JG31_vs_5695
	NewGene.105736.21	down	Seita.7G247200	down	JG31_vs_5695	GO:0005623	GO:0043226	GO:0044464
	NewGene.105736.21	down	Seita.7G247300	up	JG31_vs_5695	GO:0008152	GO:0009987	GO:0005623	GO:0043226	GO:0044464
	NewGene.105736.21	down	Seita.7G247400	up	JG31_vs_5695	GO:0008152	GO:0044699	GO:0050896	GO:0003824	GO:0005488
	NewGene.105736.21	down	Seita.7G247500	up	JG31_vs_5695
	NewGene.105736.21	down	Seita.7G247600	up	JG31_vs_5695
	NewGene.105736.21	down	Seita.7G247900	down	JG31_vs_5695	GO:0008152	GO:0009987	GO:0044699	GO:0071840	GO:0003824	GO:0005488
	NewGene.105736.21	down	Seita.7G248000	up	JG31_vs_5695
	NewGene.105736.21	down	Seita.7G248200	up	JG31_vs_5695
	NewGene.105736.21	down	Seita.7G248300	up	JG31_vs_5695
	NewGene.105736.21	down	Seita.7G248500	up	JG31_vs_5695
	NewGene.105736.21	down	Seita.7G248600	down	JG31_vs_5695
	NewGene.105736.21	down	Seita.7G248700	down	JG31_vs_5695
	NewGene.105736.21	down	Seita.7G248800	up	JG31_vs_5695
	NewGene.105736.21	down	Seita.7G248900*	down	JG31_vs_5695	GO:0005488
	NewGene.105736.21	down	Seita.7G249000	up	JG31_vs_5695	GO:0008152
	NewGene.105736.21	down	Seita.7G249200	down	JG31_vs_5695
	NewGene.105736.21	down	Seita.7G249300	down	JG31_vs_5695
	NewGene.105736.21	down	Seita.7G249500	up	JG31_vs_5695
	NewGene.105736.21	down	Seita.7G249600	down	JG31_vs_5695	GO:0008152	GO:0044699	GO:0003824	GO:0005488
	NewGene.105736.21	down	Seita.7G249700	up	JG31_vs_5695
	NewGene.105736.21	down	Seita.7G249800	down	JG31_vs_5695
	NewGene.105736.21	down	Seita.7G249900	up	JG31_vs_5695	GO:0009987	GO:0044699	GO:0005215	GO:0016020	GO:0044425
	NewGene.105736.21	down	Seita.7G250200	down	JG31_vs_5695	GO:0005488
	NewGene.105736.21	down	Seita.7G247700	up	JG31_vs_5695
	NewGene.105736.21	down	Seita.7G248400	up	JG31_vs_5695
	NewGene.105736.21	down	Seita.7G250100	up	JG31_vs_5695
	NewGene.107117.1	up	Seita.7G299300	up	JG31_vs_5695
	NewGene.107117.1	up	Seita.7G299200	up	JG31_vs_5695
	NewGene.107117.1	up	Seita.7G299400	up	JG31_vs_5695
	NewGene.109166.1	up	Seita.8G041900	up	JG31_vs_5695
	NewGene.109433.1	down	Seita.8G050800	up	JG31_vs_5695
	NewGene.109433.1	down	Seita.8G050900	up	JG31_vs_5695
	NewGene.109433.1	down	Seita.8G051000	up	JG31_vs_5695
	NewGene.109433.1	down	Seita.8G051200	down	JG31_vs_5695	GO:0003824
	NewGene.109433.1	down	Seita.8G051100	down	JG31_vs_5695
	NewGene.109788.4	up	Seita.8G062300	up	JG31_vs_5695
	NewGene.110259.1	up	Seita.8G072400	down	JG31_vs_5695
	NewGene.110982.1	up	Seita.8G088500	up	JG31_vs_5695
	NewGene.110982.1	up	Seita.8G088400	up	JG31_vs_5695
	NewGene.111581.1	down	Seita.8G101700	up	JG31_vs_5695
	NewGene.111581.1	down	Seita.8G101600	up	JG31_vs_5695
	NewGene.114801.1	down	Seita.8G126200	up	JG31_vs_5695
	NewGene.114801.2	up	Seita.8G126200	up	JG31_vs_5695
	NewGene.115148.2	down	Seita.8G131000	down	JG31_vs_5695
	NewGene.115148.2	down	Seita.8G131100	down	JG31_vs_5695
	NewGene.115148.2	down	Seita.8G130900	up	JG31_vs_5695
	NewGene.115169.4	down	Seita.8G131300	down	JG31_vs_5695
	NewGene.115169.4	down	Seita.8G131400	down	JG31_vs_5695
	NewGene.115169.4	down	Seita.8G131500	down	JG31_vs_5695
	NewGene.115175.1	down	Seita.8G131400	down	JG31_vs_5695
	NewGene.115177.1	down	Seita.8G131400*	down	JG31_vs_5695
	NewGene.115177.1	down	Seita.8G131500*	down	JG31_vs_5695
	NewGene.117219.4	up	Seita.8G182500	up	JG31_vs_5695
	NewGene.117219.4	up	Seita.8G182700	up	JG31_vs_5695
	NewGene.117219.4	up	Seita.8G182600	down	JG31_vs_5695
	NewGene.118221.9	up	Seita.8G211600	down	JG31_vs_5695
	NewGene.118805.14	up	Seita.8G228900	up	JG31_vs_5695
	NewGene.118805.14	up	Seita.8G228800	up	JG31_vs_5695
	NewGene.118805.14	up	Seita.8G229000	down	JG31_vs_5695
	NewGene.119530.1	down	Seita.9G000600	up	JG31_vs_5695
	NewGene.119530.1	down	Seita.9G000700	down	JG31_vs_5695
	NewGene.119530.1	down	Seita.9G000800	down	JG31_vs_5695
	NewGene.119530.1	down	Seita.9G000900	up	JG31_vs_5695
	NewGene.119530.1	down	Seita.9G001000	down	JG31_vs_5695
	NewGene.120595.1	up	Seita.9G044700	down	JG31_vs_5695	GO:0008152	GO:0005198	GO:0005623	GO:0032991	GO:0043226	GO:0044422	GO:0044464
	NewGene.120595.1	up	Seita.9G044800	up	JG31_vs_5695
	NewGene.16885.1	up	Seita.2G016800	up	JG31_vs_5695
	NewGene.20647.3	up	Seita.2G118800	up	JG31_vs_5695	GO:0005488
	NewGene.20647.3	up	Seita.2G118900	up	JG31_vs_5695
	NewGene.20647.3	up	Seita.2G118700	up	JG31_vs_5695	GO:0005488
	NewGene.20763.1	down	Seita.2G120700	down	JG31_vs_5695
	NewGene.20763.2	down	Seita.2G120700	down	JG31_vs_5695
	NewGene.20788.5	down	Seita.2G120800	down	JG31_vs_5695
	NewGene.20788.5	down	Seita.2G120900	down	JG31_vs_5695
	NewGene.20846.2	down	Seita.2G121200	down	JG31_vs_5695
	NewGene.20846.2	down	Seita.2G121300*	down	JG31_vs_5695	GO:0008152	GO:0009987	GO:0044699	GO:0003824	GO:0005488
	NewGene.20846.2	down	Seita.2G121700	up	JG31_vs_5695
	NewGene.20846.2	down	Seita.2G121900	down	JG31_vs_5695	GO:0008152	GO:0009987	GO:0003824
	NewGene.20846.2	down	Seita.2G122000	down	JG31_vs_5695
	NewGene.20846.2	down	Seita.2G122200	up	JG31_vs_5695
	NewGene.20846.2	down	Seita.2G122300*	down	JG31_vs_5695
	NewGene.20846.2	down	Seita.2G121500*	down	JG31_vs_5695
	NewGene.20846.2	down	Seita.2G121800	down	JG31_vs_5695	GO:0008152	GO:0003824
	NewGene.22948.3	up	Seita.2G150100	down	JG31_vs_5695	GO:0008152	GO:0009987	GO:0003824	GO:0005623	GO:0043226	GO:0044464
	NewGene.22948.3	up	Seita.2G150200	down	JG31_vs_5695	GO:0008152	GO:0009987	GO:0044699	GO:0050896	GO:0003824	GO:0005623	GO:0044464
	NewGene.22948.3	up	Seita.2G150300	up	JG31_vs_5695
	NewGene.24920.1	down	Seita.2G182000	down	JG31_vs_5695
	NewGene.24920.1	down	Seita.2G182100	up	JG31_vs_5695
	NewGene.24920.1	down	Seita.2G182200*	up	JG31_vs_5695
	NewGene.24937.1	down	Seita.2G182500	down	JG31_vs_5695
	NewGene.24937.1	down	Seita.2G182600	up	JG31_vs_5695
	NewGene.24937.1	down	Seita.2G182400	down	JG31_vs_5695
	NewGene.27727.7	up	Seita.2G244300	down	JG31_vs_5695
	NewGene.27727.7	up	Seita.2G244400	up	JG31_vs_5695
	NewGene.30239.3	down	Seita.2G323000	up	JG31_vs_5695
	NewGene.30239.3	down	Seita.2G323100	down	JG31_vs_5695
	NewGene.30239.3	down	Seita.2G323200	down	JG31_vs_5695
	NewGene.30239.3	down	Seita.2G323300	down	JG31_vs_5695
	NewGene.30239.3	down	Seita.2G323400	down	JG31_vs_5695	GO:0008152	GO:0003824
	NewGene.30239.3	down	Seita.2G322900	down	JG31_vs_5695
	NewGene.30467.4	up	Seita.2G330800	up	JG31_vs_5695
	NewGene.30467.4	up	Seita.2G330900	down	JG31_vs_5695
	NewGene.30467.4	up	Seita.2G330700	down	JG31_vs_5695
	NewGene.33887.3	up	Seita.J024000	down	JG31_vs_5695
	NewGene.33887.3	up	Seita.J024100	up	JG31_vs_5695
	NewGene.34760.2	up	Seita.3G031700	up	JG31_vs_5695
	NewGene.34760.2	up	Seita.3G031800	down	JG31_vs_5695
	NewGene.34760.2	up	Seita.3G031900	down	JG31_vs_5695
	NewGene.34760.2	up	Seita.3G032100	down	JG31_vs_5695
	NewGene.34760.2	up	Seita.3G032000*	up	JG31_vs_5695
	NewGene.36529.1	up	Seita.3G092900	up	JG31_vs_5695
	NewGene.36529.1	up	Seita.3G093000	up	JG31_vs_5695
	NewGene.36529.1	up	Seita.3G093100	up	JG31_vs_5695
	NewGene.36529.1	up	Seita.3G093200	up	JG31_vs_5695
	NewGene.36673.2	up	Seita.3G099900	up	JG31_vs_5695
	NewGene.36673.2	up	Seita.3G100000	up	JG31_vs_5695
	NewGene.36673.2	up	Seita.3G100100	down	JG31_vs_5695
	NewGene.36673.2	up	Seita.3G100200	up	JG31_vs_5695
	NewGene.36673.2	up	Seita.3G100300	up	JG31_vs_5695
	NewGene.36673.3	up	Seita.3G099900	up	JG31_vs_5695
	NewGene.36673.3	up	Seita.3G100000	up	JG31_vs_5695
	NewGene.36673.3	up	Seita.3G100100	down	JG31_vs_5695
	NewGene.36673.3	up	Seita.3G100200	up	JG31_vs_5695
	NewGene.36673.3	up	Seita.3G100300	up	JG31_vs_5695
	NewGene.36674.1	up	Seita.3G099900	up	JG31_vs_5695
	NewGene.36674.1	up	Seita.3G100000	up	JG31_vs_5695
	NewGene.36674.1	up	Seita.3G100100	down	JG31_vs_5695
	NewGene.36674.1	up	Seita.3G100200	up	JG31_vs_5695
	NewGene.36674.1	up	Seita.3G100300	up	JG31_vs_5695
	NewGene.40542.2	up	Seita.3G210000	up	JG31_vs_5695
	NewGene.40542.2	up	Seita.3G210100	up	JG31_vs_5695
	NewGene.40542.2	up	Seita.3G210300	up	JG31_vs_5695
	NewGene.40542.2	up	Seita.3G210500	up	JG31_vs_5695
	NewGene.40542.2	up	Seita.3G210400	up	JG31_vs_5695
	NewGene.40605.7	up	Seita.3G211400	up	JG31_vs_5695
	NewGene.40605.7	up	Seita.3G211100*	up	JG31_vs_5695
	NewGene.40605.7	up	Seita.3G211200*	up	JG31_vs_5695
	NewGene.40605.7	up	Seita.3G211300*	up	JG31_vs_5695
	NewGene.40810.1	up	Seita.3G215800	up	JG31_vs_5695
	NewGene.40810.1	up	Seita.3G215900	up	JG31_vs_5695
	NewGene.42812.9	up	Seita.3G260300	up	JG31_vs_5695
	NewGene.42812.9	up	Seita.3G260500	up	JG31_vs_5695	GO:0005488
	NewGene.42812.9	up	Seita.3G260400	up	JG31_vs_5695	GO:0051179	GO:0005623	GO:0016020	GO:0032991	GO:0044425	GO:0044464
	NewGene.49201.1	up	Seita.3G334500	down	JG31_vs_5695
	NewGene.49201.1	up	Seita.3G334600	down	JG31_vs_5695
	NewGene.49201.1	up	Seita.3G334700	down	JG31_vs_5695
	NewGene.49661.1	down	Seita.3G349100	up	JG31_vs_5695
	NewGene.49661.1	down	Seita.3G349200	down	JG31_vs_5695
	NewGene.49661.1	down	Seita.3G349300	down	JG31_vs_5695
	NewGene.49661.1	down	Seita.3G349400	down	JG31_vs_5695
	NewGene.49661.1	down	Seita.3G349500	down	JG31_vs_5695
	NewGene.50294.1	up	Seita.3G366000	up	JG31_vs_5695
	NewGene.50294.1	up	Seita.3G366100	down	JG31_vs_5695
	NewGene.50294.1	up	Seita.3G366200	up	JG31_vs_5695
	NewGene.51342.24	up	Seita.3G402500	up	JG31_vs_5695
	NewGene.51465.1	up	Seita.3G406000	down	JG31_vs_5695
	NewGene.51465.1	up	Seita.3G406200	down	JG31_vs_5695
	NewGene.51465.1	up	Seita.3G406300	up	JG31_vs_5695
	NewGene.51465.1	up	Seita.3G406100	down	JG31_vs_5695
	NewGene.51465.15	up	Seita.3G406000	down	JG31_vs_5695
	NewGene.51465.15	up	Seita.3G406200	down	JG31_vs_5695
	NewGene.51465.15	up	Seita.3G406300	up	JG31_vs_5695
	NewGene.51465.15	up	Seita.3G406400	up	JG31_vs_5695
	NewGene.51465.15	up	Seita.3G406100	down	JG31_vs_5695
	NewGene.51465.6	up	Seita.3G406000	down	JG31_vs_5695
	NewGene.51465.6	up	Seita.3G406200	down	JG31_vs_5695
	NewGene.51465.6	up	Seita.3G406100	down	JG31_vs_5695
	NewGene.77854.1	up	Seita.5G262600	up	JG31_vs_5695	GO:0008152	GO:0005623	GO:0032991	GO:0044464
	NewGene.77854.1	up	Seita.5G262700	down	JG31_vs_5695	GO:0008152	GO:0005623	GO:0032991	GO:0044464
	NewGene.77854.1	up	Seita.5G262900	down	JG31_vs_5695	GO:0000003	GO:0008152	GO:0022414	GO:0032501	GO:0032502	GO:0044699	GO:0003824	GO:0005488
	NewGene.77854.1	up	Seita.5G262800	up	JG31_vs_5695
	NewGene.78510.1	down	Seita.5G283600	down	JG31_vs_5695
	NewGene.84282.1	down	Seita.6G004500*	down	JG31_vs_5695
	NewGene.84282.1	down	Seita.6G004600	down	JG31_vs_5695
	NewGene.84282.1	down	Seita.6G004400	down	JG31_vs_5695
	NewGene.84283.12	down	Seita.6G004500*	down	JG31_vs_5695
	NewGene.84283.12	down	Seita.6G004600	down	JG31_vs_5695
	NewGene.84283.12	down	Seita.6G004400	down	JG31_vs_5695
	NewGene.84285.10	down	Seita.6G006700	down	JG31_vs_5695
	NewGene.84285.10	down	Seita.6G006300	down	JG31_vs_5695
	NewGene.84285.10	down	Seita.6G006600	up	JG31_vs_5695
	NewGene.84285.16	down	Seita.6G006700	down	JG31_vs_5695
	NewGene.84285.16	down	Seita.6G006300	down	JG31_vs_5695
	NewGene.84285.16	down	Seita.6G006600	up	JG31_vs_5695
	NewGene.85010.62	down	Seita.6G034800	up	JG31_vs_5695
	NewGene.85010.62	down	Seita.6G034900	up	JG31_vs_5695
	NewGene.85010.62	down	Seita.6G035000	up	JG31_vs_5695
	NewGene.85010.62	down	Seita.6G035100	up	JG31_vs_5695
	NewGene.85010.62	down	Seita.6G035200	up	JG31_vs_5695	GO:0003824
	NewGene.85010.62	down	Seita.6G035300	down	JG31_vs_5695
	NewGene.85010.62	down	Seita.6G035400	up	JG31_vs_5695
	NewGene.85010.62	down	Seita.6G035500	down	JG31_vs_5695
	NewGene.85010.62	down	Seita.6G034700	down	JG31_vs_5695
	NewGene.95748.1	down	Seita.6G243300	down	JG31_vs_5695
	NewGene.95748.1	down	Seita.6G243400	down	JG31_vs_5695	GO:0009987	GO:0044699	GO:0003824	GO:0005488	GO:0005623	GO:0032991	GO:0043226	GO:0044422	GO:0044464
	NewGene.95748.1	down	Seita.6G243500	up	JG31_vs_5695
	NewGene.95748.1	down	Seita.6G243600	up	JG31_vs_5695
	NewGene.95748.1	down	Seita.6G243700	up	JG31_vs_5695
	NewGene.98115.1	up	Seita.7G029900	down	JG31_vs_5695
	NewGene.98115.1	up	Seita.7G030000	up	JG31_vs_5695
	NewGene.115177.1	down	NewGene.115173*	down	JG31_vs_5695
	NewGene.24920.1	down	Seita.2G058700	down	JG31_vs_5695
	NewGene.84283.12	down	Seita.8G108200	up	JG31_vs_5695
	NewGene.100482.7	up	Seita.7G074000	down	JG31_vs_56229
	NewGene.100482.7	up	Seita.7G074100	down	JG31_vs_56229
	NewGene.100482.7	up	Seita.7G074300	down	JG31_vs_56229
	NewGene.100482.7	up	Seita.7G074200	down	JG31_vs_56229
	NewGene.101025.4	down	Seita.7G089100	down	JG31_vs_56229	GO:0008152	GO:0009987	GO:0003824	GO:0005488
	NewGene.101025.4	down	Seita.7G089200	up	JG31_vs_56229	GO:0008152	GO:0009987	GO:0005623	GO:0032991	GO:0044464
	NewGene.101025.4	down	Seita.7G089300	up	JG31_vs_56229
	NewGene.101025.4	down	Seita.7G089400	up	JG31_vs_56229
	NewGene.101025.4	down	Seita.7G089500	down	JG31_vs_56229
	NewGene.105518.1	up	Seita.7G237400	down	JG31_vs_56229
	NewGene.105518.1	up	Seita.7G237500	up	JG31_vs_56229
	NewGene.105736.21	down	Seita.7G246000	down	JG31_vs_56229
	NewGene.105736.21	down	Seita.7G246100*	down	JG31_vs_56229	GO:0044699	GO:0051179	GO:0005623	GO:0016020	GO:0032991	GO:0043226	GO:0044422	GO:0044425	GO:0044464
	NewGene.105736.21	down	Seita.7G246300	down	JG31_vs_56229
	NewGene.105736.21	down	Seita.7G246400	down	JG31_vs_56229
	NewGene.105736.21	down	Seita.7G246600	up	JG31_vs_56229
	NewGene.105736.21	down	Seita.7G246700	down	JG31_vs_56229	GO:0005623	GO:0016020	GO:0032991	GO:0044425	GO:0044464
	NewGene.105736.21	down	Seita.7G246800	up	JG31_vs_56229	GO:0008152	GO:0050789	GO:0065007	GO:0005488
	NewGene.105736.21	down	Seita.7G246900	up	JG31_vs_56229
	NewGene.105736.21	down	Seita.7G247000	down	JG31_vs_56229	GO:0003824
	NewGene.105736.21	down	Seita.7G247100	up	JG31_vs_56229
	NewGene.105736.21	down	Seita.7G247200	down	JG31_vs_56229	GO:0005623	GO:0043226	GO:0044464
	NewGene.105736.21	down	Seita.7G247300	down	JG31_vs_56229	GO:0008152	GO:0009987	GO:0005623	GO:0043226	GO:0044464
	NewGene.105736.21	down	Seita.7G247400	down	JG31_vs_56229	GO:0008152	GO:0044699	GO:0050896	GO:0003824	GO:0005488
	NewGene.105736.21	down	Seita.7G247500	down	JG31_vs_56229
	NewGene.105736.21	down	Seita.7G247600	up	JG31_vs_56229
	NewGene.105736.21	down	Seita.7G247900	down	JG31_vs_56229	GO:0008152	GO:0009987	GO:0044699	GO:0071840	GO:0003824	GO:0005488
	NewGene.105736.21	down	Seita.7G248000*	up	JG31_vs_56229
	NewGene.105736.21	down	Seita.7G248200	up	JG31_vs_56229
	NewGene.105736.21	down	Seita.7G248300	up	JG31_vs_56229
	NewGene.105736.21	down	Seita.7G248500	up	JG31_vs_56229
	NewGene.105736.21	down	Seita.7G248600	up	JG31_vs_56229
	NewGene.105736.21	down	Seita.7G248700	up	JG31_vs_56229
	NewGene.105736.21	down	Seita.7G248800	up	JG31_vs_56229
	NewGene.105736.21	down	Seita.7G248900*	down	JG31_vs_56229	GO:0005488
	NewGene.105736.21	down	Seita.7G249000	up	JG31_vs_56229	GO:0008152
	NewGene.105736.21	down	Seita.7G249200	down	JG31_vs_56229
	NewGene.105736.21	down	Seita.7G249300	down	JG31_vs_56229
	NewGene.105736.21	down	Seita.7G249500	down	JG31_vs_56229
	NewGene.105736.21	down	Seita.7G249600	down	JG31_vs_56229	GO:0008152	GO:0044699	GO:0003824	GO:0005488
	NewGene.105736.21	down	Seita.7G249700	up	JG31_vs_56229
	NewGene.105736.21	down	Seita.7G249800*	down	JG31_vs_56229
	NewGene.105736.21	down	Seita.7G249900	down	JG31_vs_56229	GO:0009987	GO:0044699	GO:0005215	GO:0016020	GO:0044425
	NewGene.105736.21	down	Seita.7G250200	down	JG31_vs_56229	GO:0005488
	NewGene.105736.21	down	Seita.7G247700	up	JG31_vs_56229
	NewGene.105736.21	down	Seita.7G248400	up	JG31_vs_56229
	NewGene.105736.21	down	Seita.7G249100	up	JG31_vs_56229
	NewGene.105736.21	down	Seita.7G250100	up	JG31_vs_56229
	NewGene.105736.21	down	Seita.7G246200	up	JG31_vs_56229
	NewGene.107117.1	up	Seita.7G299300	up	JG31_vs_56229
	NewGene.107117.1	up	Seita.7G299200	up	JG31_vs_56229
	NewGene.107117.1	up	Seita.7G299400	up	JG31_vs_56229
	NewGene.109166.1	up	Seita.8G041900	up	JG31_vs_56229
	NewGene.109433.1	down	Seita.8G050900	up	JG31_vs_56229
	NewGene.109433.1	down	Seita.8G051000	up	JG31_vs_56229
	NewGene.109433.1	down	Seita.8G051200	down	JG31_vs_56229	GO:0003824
	NewGene.109433.1	down	Seita.8G051100	up	JG31_vs_56229
	NewGene.109788.4	up	Seita.8G062300	up	JG31_vs_56229
	NewGene.110259.1	up	Seita.8G072400	down	JG31_vs_56229
	NewGene.110982.1	up	Seita.8G088500	up	JG31_vs_56229
	NewGene.110982.1	up	Seita.8G088400	up	JG31_vs_56229
	NewGene.111581.1	down	Seita.8G101700	up	JG31_vs_56229
	NewGene.111581.1	down	Seita.8G101600	up	JG31_vs_56229
	NewGene.114801.1	down	Seita.8G126200	up	JG31_vs_56229
	NewGene.114801.2	up	Seita.8G126200	up	JG31_vs_56229
	NewGene.115148.2	down	Seita.8G131000	down	JG31_vs_56229
	NewGene.115148.2	down	Seita.8G131100	up	JG31_vs_56229
	NewGene.115148.2	down	Seita.8G130900	up	JG31_vs_56229
	NewGene.115169.4	down	Seita.8G131300	down	JG31_vs_56229
	NewGene.115169.4	down	Seita.8G131400	down	JG31_vs_56229
	NewGene.115169.4	down	Seita.8G131500	down	JG31_vs_56229
	NewGene.115175.1	down	Seita.8G131400	down	JG31_vs_56229
	NewGene.115177.1	down	Seita.8G131400*	down	JG31_vs_56229
	NewGene.115177.1	down	Seita.8G131500*	down	JG31_vs_56229
	NewGene.117219.4	up	Seita.8G182500	up	JG31_vs_56229
	NewGene.117219.4	up	Seita.8G182700	up	JG31_vs_56229
	NewGene.117219.4	up	Seita.8G182600	down	JG31_vs_56229
	NewGene.118221.9	up	Seita.8G211600	down	JG31_vs_56229
	NewGene.118805.14	up	Seita.8G228900	up	JG31_vs_56229
	NewGene.118805.14	up	Seita.8G228800	down	JG31_vs_56229
	NewGene.118805.14	up	Seita.8G229000	down	JG31_vs_56229
	NewGene.119530.1	down	Seita.9G000600	up	JG31_vs_56229
	NewGene.119530.1	down	Seita.9G000700	down	JG31_vs_56229
	NewGene.119530.1	down	Seita.9G000800	down	JG31_vs_56229
	NewGene.119530.1	down	Seita.9G000900	up	JG31_vs_56229
	NewGene.119530.1	down	Seita.9G001000	down	JG31_vs_56229
	NewGene.120595.1	up	Seita.9G044700	up	JG31_vs_56229	GO:0008152	GO:0005198	GO:0005623	GO:0032991	GO:0043226	GO:0044422	GO:0044464
	NewGene.120595.1	up	Seita.9G044800	down	JG31_vs_56229
	NewGene.16885.1	up	Seita.2G016800	down	JG31_vs_56229
	NewGene.20647.3	up	Seita.2G118600	up	JG31_vs_56229
	NewGene.20647.3	up	Seita.2G118800	up	JG31_vs_56229	GO:0005488
	NewGene.20647.3	up	Seita.2G118900	up	JG31_vs_56229
	NewGene.20763.1	down	Seita.2G120700	down	JG31_vs_56229
	NewGene.20763.2	down	Seita.2G120700	down	JG31_vs_56229
	NewGene.20788.5	down	Seita.2G120800	down	JG31_vs_56229
	NewGene.20788.5	down	Seita.2G120900	down	JG31_vs_56229
	NewGene.20846.2	down	Seita.2G121200	down	JG31_vs_56229
	NewGene.20846.2	down	Seita.2G121300*	down	JG31_vs_56229	GO:0008152	GO:0009987	GO:0044699	GO:0003824	GO:0005488
	NewGene.20846.2	down	Seita.2G121700	down	JG31_vs_56229
	NewGene.20846.2	down	Seita.2G121900	down	JG31_vs_56229	GO:0008152	GO:0009987	GO:0003824
	NewGene.20846.2	down	Seita.2G122000	down	JG31_vs_56229
	NewGene.20846.2	down	Seita.2G122100	up	JG31_vs_56229
	NewGene.20846.2	down	Seita.2G122200	up	JG31_vs_56229
	NewGene.20846.2	down	Seita.2G122300*	down	JG31_vs_56229
	NewGene.20846.2	down	Seita.2G121500*	down	JG31_vs_56229
	NewGene.20846.2	down	Seita.2G121800	down	JG31_vs_56229	GO:0008152	GO:0003824
	NewGene.22948.3	up	Seita.2G150100	down	JG31_vs_56229	GO:0008152	GO:0009987	GO:0003824	GO:0005623	GO:0043226	GO:0044464
	NewGene.22948.3	up	Seita.2G150200	up	JG31_vs_56229	GO:0008152	GO:0009987	GO:0044699	GO:0050896	GO:0003824	GO:0005623	GO:0044464
	NewGene.22948.3	up	Seita.2G150300	up	JG31_vs_56229
	NewGene.2435.1	up	Seita.1G072500	up	JG31_vs_56229
	NewGene.24920.1	down	Seita.2G182000	down	JG31_vs_56229
	NewGene.24920.1	down	Seita.2G182100	up	JG31_vs_56229
	NewGene.24920.1	down	Seita.2G182200	up	JG31_vs_56229
	NewGene.24937.1	down	Seita.2G182500	down	JG31_vs_56229
	NewGene.24937.1	down	Seita.2G182400	down	JG31_vs_56229
	NewGene.27727.7	up	Seita.2G244300	down	JG31_vs_56229
	NewGene.27727.7	up	Seita.2G244400	up	JG31_vs_56229
	NewGene.27727.7	up	Seita.2G244500	up	JG31_vs_56229
	NewGene.30239.3	down	Seita.2G323000	up	JG31_vs_56229
	NewGene.30239.3	down	Seita.2G323100	down	JG31_vs_56229
	NewGene.30239.3	down	Seita.2G323200	down	JG31_vs_56229
	NewGene.30239.3	down	Seita.2G323300	down	JG31_vs_56229
	NewGene.30239.3	down	Seita.2G323400	down	JG31_vs_56229	GO:0008152	GO:0003824
	NewGene.30239.3	down	Seita.2G322900	down	JG31_vs_56229
	NewGene.30264.1	up	Seita.2G324100	up	JG31_vs_56229	GO:0009987	GO:0044699	GO:0005215	GO:0016020	GO:0044425
	NewGene.30467.4	up	Seita.2G330800	up	JG31_vs_56229
	NewGene.30467.4	up	Seita.2G330900	up	JG31_vs_56229
	NewGene.30467.4	up	Seita.2G330700	up	JG31_vs_56229
	NewGene.33887.3	up	Seita.J024000	down	JG31_vs_56229
	NewGene.33887.3	up	Seita.J024100	up	JG31_vs_56229
	NewGene.34760.2	up	Seita.3G031700	down	JG31_vs_56229
	NewGene.34760.2	up	Seita.3G031800	up	JG31_vs_56229
	NewGene.34760.2	up	Seita.3G031900	down	JG31_vs_56229
	NewGene.34760.2	up	Seita.3G032100	down	JG31_vs_56229
	NewGene.34760.2	up	Seita.3G032000*	up	JG31_vs_56229
	NewGene.36529.1	up	Seita.3G092900	up	JG31_vs_56229
	NewGene.36529.1	up	Seita.3G093000	up	JG31_vs_56229
	NewGene.36529.1	up	Seita.3G093100	up	JG31_vs_56229
	NewGene.36529.1	up	Seita.3G093200	up	JG31_vs_56229
	NewGene.36673.2	up	Seita.3G099900	up	JG31_vs_56229
	NewGene.36673.2	up	Seita.3G100100	up	JG31_vs_56229
	NewGene.36673.2	up	Seita.3G100200	up	JG31_vs_56229
	NewGene.36673.2	up	Seita.3G100300	up	JG31_vs_56229
	NewGene.36673.3	up	Seita.3G099900	up	JG31_vs_56229
	NewGene.36673.3	up	Seita.3G100100	up	JG31_vs_56229
	NewGene.36673.3	up	Seita.3G100200	up	JG31_vs_56229
	NewGene.36673.3	up	Seita.3G100300	up	JG31_vs_56229
	NewGene.36674.1	up	Seita.3G099900	up	JG31_vs_56229
	NewGene.36674.1	up	Seita.3G100100	up	JG31_vs_56229
	NewGene.36674.1	up	Seita.3G100200	up	JG31_vs_56229
	NewGene.36674.1	up	Seita.3G100300	up	JG31_vs_56229
	NewGene.40542.2	up	Seita.3G210000	up	JG31_vs_56229
	NewGene.40542.2	up	Seita.3G210100	up	JG31_vs_56229
	NewGene.40542.2	up	Seita.3G210500	up	JG31_vs_56229
	NewGene.40542.2	up	Seita.3G210400	up	JG31_vs_56229
	NewGene.40605.7	up	Seita.3G211400	up	JG31_vs_56229
	NewGene.40605.7	up	Seita.3G211100*	up	JG31_vs_56229
	NewGene.40605.7	up	Seita.3G211200*	up	JG31_vs_56229
	NewGene.40605.7	up	Seita.3G211300*	up	JG31_vs_56229
	NewGene.40810.1	up	Seita.3G215800	up	JG31_vs_56229
	NewGene.40810.1	up	Seita.3G215900	down	JG31_vs_56229
	NewGene.42812.9	up	Seita.3G260300	up	JG31_vs_56229
	NewGene.42812.9	up	Seita.3G260500	up	JG31_vs_56229	GO:0005488
	NewGene.42812.9	up	Seita.3G260600	up	JG31_vs_56229	GO:0005488
	NewGene.42812.9	up	Seita.3G260400	up	JG31_vs_56229	GO:0051179	GO:0005623	GO:0016020	GO:0032991	GO:0044425	GO:0044464
	NewGene.49201.1	up	Seita.3G334500	down	JG31_vs_56229
	NewGene.49201.1	up	Seita.3G334600	down	JG31_vs_56229
	NewGene.49201.1	up	Seita.3G334700	up	JG31_vs_56229
	NewGene.49661.1	down	Seita.3G349100	up	JG31_vs_56229
	NewGene.49661.1	down	Seita.3G349200	down	JG31_vs_56229
	NewGene.49661.1	down	Seita.3G349300	down	JG31_vs_56229
	NewGene.49661.1	down	Seita.3G349400	down	JG31_vs_56229
	NewGene.49661.1	down	Seita.3G349500	down	JG31_vs_56229
	NewGene.50294.1	up	Seita.3G366000	up	JG31_vs_56229
	NewGene.50294.1	up	Seita.3G366100	down	JG31_vs_56229
	NewGene.50294.1	up	Seita.3G366400	up	JG31_vs_56229
	NewGene.51342.24	up	Seita.3G402500	up	JG31_vs_56229
	NewGene.51465.1	up	Seita.3G406000	down	JG31_vs_56229
	NewGene.51465.1	up	Seita.3G406200	down	JG31_vs_56229
	NewGene.51465.1	up	Seita.3G406300	up	JG31_vs_56229
	NewGene.51465.1	up	Seita.3G406100	down	JG31_vs_56229
	NewGene.51465.15	up	Seita.3G406000	down	JG31_vs_56229
	NewGene.51465.15	up	Seita.3G406200	down	JG31_vs_56229
	NewGene.51465.15	up	Seita.3G406300	up	JG31_vs_56229
	NewGene.51465.15	up	Seita.3G406400	up	JG31_vs_56229
	NewGene.51465.15	up	Seita.3G406100	down	JG31_vs_56229
	NewGene.51465.6	up	Seita.3G406000	down	JG31_vs_56229
	NewGene.51465.6	up	Seita.3G406200	down	JG31_vs_56229
	NewGene.51465.6	up	Seita.3G406100	down	JG31_vs_56229
	NewGene.63920.1	down	Seita.4G228300	up	JG31_vs_56229	GO:0003824
	NewGene.77854.1	up	Seita.5G262600	up	JG31_vs_56229	GO:0008152	GO:0005623	GO:0032991	GO:0044464
	NewGene.77854.1	up	Seita.5G262700	down	JG31_vs_56229	GO:0008152	GO:0005623	GO:0032991	GO:0044464
	NewGene.77854.1	up	Seita.5G262900	up	JG31_vs_56229	GO:0000003	GO:0008152	GO:0022414	GO:0032501	GO:0032502	GO:0044699	GO:0003824	GO:0005488
	NewGene.77854.1	up	Seita.5G262800	up	JG31_vs_56229
	NewGene.78510.1	down	Seita.5G283600	down	JG31_vs_56229
	NewGene.84282.1	down	Seita.6G004500*	down	JG31_vs_56229
	NewGene.84282.1	down	Seita.6G004600	down	JG31_vs_56229
	NewGene.84282.1	down	Seita.6G004400*	down	JG31_vs_56229
	NewGene.84283.12	down	Seita.6G004500*	down	JG31_vs_56229
	NewGene.84283.12	down	Seita.6G004600	down	JG31_vs_56229
	NewGene.84283.12	down	Seita.6G004400	down	JG31_vs_56229
	NewGene.84285.10	down	Seita.6G006700	down	JG31_vs_56229
	NewGene.84285.10	down	Seita.6G006300	down	JG31_vs_56229
	NewGene.84285.10	down	Seita.6G006600	up	JG31_vs_56229
	NewGene.84285.16	down	Seita.6G006700	down	JG31_vs_56229
	NewGene.84285.16	down	Seita.6G006300	down	JG31_vs_56229
	NewGene.84285.16	down	Seita.6G006600	up	JG31_vs_56229
	NewGene.85010.62	down	Seita.6G034800	up	JG31_vs_56229
	NewGene.85010.62	down	Seita.6G034900	up	JG31_vs_56229
	NewGene.85010.62	down	Seita.6G035000	up	JG31_vs_56229
	NewGene.85010.62	down	Seita.6G035100	down	JG31_vs_56229
	NewGene.85010.62	down	Seita.6G035200	up	JG31_vs_56229	GO:0003824
	NewGene.85010.62	down	Seita.6G035300	down	JG31_vs_56229
	NewGene.85010.62	down	Seita.6G035400	down	JG31_vs_56229
	NewGene.85010.62	down	Seita.6G035500	up	JG31_vs_56229
	NewGene.85010.62	down	Seita.6G034700	down	JG31_vs_56229
	NewGene.95748.1	down	Seita.6G243300	down	JG31_vs_56229
	NewGene.95748.1	down	Seita.6G243400	down	JG31_vs_56229	GO:0009987	GO:0044699	GO:0003824	GO:0005488	GO:0005623	GO:0032991	GO:0043226	GO:0044422	GO:0044464
	NewGene.95748.1	down	Seita.6G243500	up	JG31_vs_56229
	NewGene.95748.1	down	Seita.6G243600	up	JG31_vs_56229
	NewGene.95748.1	down	Seita.6G243700	up	JG31_vs_56229
	NewGene.98115.1	up	Seita.7G029900	down	JG31_vs_56229
	NewGene.98115.1	up	Seita.7G030000	up	JG31_vs_56229
	NewGene.115177.1	down	NewGene.115173*	down	JG31_vs_56229
	NewGene.24920.1	down	Seita.2G058700	down	JG31_vs_56229
	NewGene.84283.12	down	Seita.8G108200	down	JG31_vs_56229
	NewGene.100482.7	up	Seita.7G074000	down	JG32_vs_5695
	NewGene.100482.7	up	Seita.7G074100	up	JG32_vs_5695
	NewGene.100482.7	up	Seita.7G074300	up	JG32_vs_5695
	NewGene.100482.7	up	Seita.7G074200	up	JG32_vs_5695
	NewGene.101025.4	down	Seita.7G089100	up	JG32_vs_5695	GO:0008152	GO:0009987	GO:0003824	GO:0005488
	NewGene.101025.4	down	Seita.7G089200	up	JG32_vs_5695	GO:0008152	GO:0009987	GO:0005623	GO:0032991	GO:0044464
	NewGene.101025.4	down	Seita.7G089300	down	JG32_vs_5695
	NewGene.101025.4	down	Seita.7G089400	down	JG32_vs_5695
	NewGene.101025.4	down	Seita.7G089500	down	JG32_vs_5695
	NewGene.105518.1	up	Seita.7G237300	down	JG32_vs_5695
	NewGene.105518.1	up	Seita.7G237400	up	JG32_vs_5695
	NewGene.105518.1	up	Seita.7G237500	down	JG32_vs_5695
	NewGene.105736.21	down	Seita.7G246000	down	JG32_vs_5695
	NewGene.105736.21	down	Seita.7G246100*	down	JG32_vs_5695	GO:0044699	GO:0051179	GO:0005623	GO:0016020	GO:0032991	GO:0043226	GO:0044422	GO:0044425	GO:0044464
	NewGene.105736.21	down	Seita.7G246300	down	JG32_vs_5695
	NewGene.105736.21	down	Seita.7G246400	down	JG32_vs_5695
	NewGene.105736.21	down	Seita.7G246600	down	JG32_vs_5695
	NewGene.105736.21	down	Seita.7G246700	down	JG32_vs_5695	GO:0005623	GO:0016020	GO:0032991	GO:0044425	GO:0044464
	NewGene.105736.21	down	Seita.7G246800	up	JG32_vs_5695	GO:0008152	GO:0050789	GO:0065007	GO:0005488
	NewGene.105736.21	down	Seita.7G246900	down	JG32_vs_5695
	NewGene.105736.21	down	Seita.7G247000	down	JG32_vs_5695	GO:0003824
	NewGene.105736.21	down	Seita.7G247100	down	JG32_vs_5695
	NewGene.105736.21	down	Seita.7G247200	down	JG32_vs_5695	GO:0005623	GO:0043226	GO:0044464
	NewGene.105736.21	down	Seita.7G247300	down	JG32_vs_5695	GO:0008152	GO:0009987	GO:0005623	GO:0043226	GO:0044464
	NewGene.105736.21	down	Seita.7G247400	up	JG32_vs_5695	GO:0008152	GO:0044699	GO:0050896	GO:0003824	GO:0005488
	NewGene.105736.21	down	Seita.7G247500	down	JG32_vs_5695
	NewGene.105736.21	down	Seita.7G247600	up	JG32_vs_5695
	NewGene.105736.21	down	Seita.7G247900	down	JG32_vs_5695	GO:0008152	GO:0009987	GO:0044699	GO:0071840	GO:0003824	GO:0005488
	NewGene.105736.21	down	Seita.7G248000	up	JG32_vs_5695
	NewGene.105736.21	down	Seita.7G248200	up	JG32_vs_5695
	NewGene.105736.21	down	Seita.7G248300	up	JG32_vs_5695
	NewGene.105736.21	down	Seita.7G248500	up	JG32_vs_5695
	NewGene.105736.21	down	Seita.7G248600	down	JG32_vs_5695
	NewGene.105736.21	down	Seita.7G248700	up	JG32_vs_5695
	NewGene.105736.21	down	Seita.7G248800	down	JG32_vs_5695
	NewGene.105736.21	down	Seita.7G248900*	down	JG32_vs_5695	GO:0005488
	NewGene.105736.21	down	Seita.7G249000	up	JG32_vs_5695	GO:0008152
	NewGene.105736.21	down	Seita.7G249200	down	JG32_vs_5695
	NewGene.105736.21	down	Seita.7G249300	down	JG32_vs_5695
	NewGene.105736.21	down	Seita.7G249500	up	JG32_vs_5695
	NewGene.105736.21	down	Seita.7G249600	down	JG32_vs_5695	GO:0008152	GO:0044699	GO:0003824	GO:0005488
	NewGene.105736.21	down	Seita.7G249700	up	JG32_vs_5695
	NewGene.105736.21	down	Seita.7G249800	down	JG32_vs_5695
	NewGene.105736.21	down	Seita.7G249900	up	JG32_vs_5695	GO:0009987	GO:0044699	GO:0005215	GO:0016020	GO:0044425
	NewGene.105736.21	down	Seita.7G250000	down	JG32_vs_5695
	NewGene.105736.21	down	Seita.7G250200	down	JG32_vs_5695	GO:0005488
	NewGene.105736.21	down	Seita.7G246500	down	JG32_vs_5695
	NewGene.105736.21	down	Seita.7G247700	down	JG32_vs_5695
	NewGene.105736.21	down	Seita.7G248100	down	JG32_vs_5695
	NewGene.105736.21	down	Seita.7G248400	up	JG32_vs_5695
	NewGene.105736.21	down	Seita.7G249100	down	JG32_vs_5695
	NewGene.105736.21	down	Seita.7G250100	down	JG32_vs_5695
	NewGene.105736.21	down	Seita.7G246200	down	JG32_vs_5695
	NewGene.107117.1	up	Seita.7G299300	down	JG32_vs_5695
	NewGene.107117.1	up	Seita.7G299200	up	JG32_vs_5695
	NewGene.107117.1	up	Seita.7G299400	down	JG32_vs_5695
	NewGene.109166.1	up	Seita.8G041900	down	JG32_vs_5695
	NewGene.109433.1	down	Seita.8G050800	up	JG32_vs_5695
	NewGene.109433.1	down	Seita.8G050900	down	JG32_vs_5695
	NewGene.109433.1	down	Seita.8G051000	up	JG32_vs_5695
	NewGene.109433.1	down	Seita.8G051200	down	JG32_vs_5695	GO:0003824
	NewGene.109433.1	down	Seita.8G051100	up	JG32_vs_5695
	NewGene.109788.4	up	Seita.8G062300	down	JG32_vs_5695
	NewGene.110259.1	up	Seita.8G072400	up	JG32_vs_5695
	NewGene.110982.1	up	Seita.8G088500	up	JG32_vs_5695
	NewGene.110982.1	up	Seita.8G088400	up	JG32_vs_5695
	NewGene.111581.1	down	Seita.8G101700	up	JG32_vs_5695
	NewGene.111581.1	down	Seita.8G101600	up	JG32_vs_5695
	NewGene.114801.1	down	Seita.8G126200	up	JG32_vs_5695
	NewGene.114801.2	up	Seita.8G126200	up	JG32_vs_5695
	NewGene.115148.2	down	Seita.8G131000	down	JG32_vs_5695
	NewGene.115148.2	down	Seita.8G131100	down	JG32_vs_5695
	NewGene.115148.2	down	Seita.8G130900	up	JG32_vs_5695
	NewGene.115169.4	down	Seita.8G131300	down	JG32_vs_5695
	NewGene.115169.4	down	Seita.8G131400	down	JG32_vs_5695
	NewGene.115169.4	down	Seita.8G131500	down	JG32_vs_5695
	NewGene.115175.1	down	Seita.8G131400	down	JG32_vs_5695
	NewGene.115177.1	down	Seita.8G131400*	down	JG32_vs_5695
	NewGene.115177.1	down	Seita.8G131500*	down	JG32_vs_5695
	NewGene.117219.4	up	Seita.8G182500	up	JG32_vs_5695
	NewGene.117219.4	up	Seita.8G182700	up	JG32_vs_5695
	NewGene.117219.4	up	Seita.8G182600	down	JG32_vs_5695
	NewGene.118221.9	up	Seita.8G211600	up	JG32_vs_5695
	NewGene.118805.14	up	Seita.8G228900	up	JG32_vs_5695
	NewGene.118805.14	up	Seita.8G228800	up	JG32_vs_5695
	NewGene.118805.14	up	Seita.8G229000	up	JG32_vs_5695
	NewGene.119530.1	down	Seita.9G000600	up	JG32_vs_5695
	NewGene.119530.1	down	Seita.9G000700	down	JG32_vs_5695
	NewGene.119530.1	down	Seita.9G000800	down	JG32_vs_5695
	NewGene.119530.1	down	Seita.9G000900	down	JG32_vs_5695
	NewGene.119530.1	down	Seita.9G001000	up	JG32_vs_5695
	NewGene.120595.1	up	Seita.9G044700	down	JG32_vs_5695	GO:0008152	GO:0005198	GO:0005623	GO:0032991	GO:0043226	GO:0044422	GO:0044464
	NewGene.120595.1	up	Seita.9G044800	up	JG32_vs_5695
	NewGene.16885.1	up	Seita.2G016800	up	JG32_vs_5695
	NewGene.20647.3	up	Seita.2G118600	down	JG32_vs_5695
	NewGene.20647.3	up	Seita.2G118800	up	JG32_vs_5695	GO:0005488
	NewGene.20647.3	up	Seita.2G118900	up	JG32_vs_5695
	NewGene.20647.3	up	Seita.2G118700	up	JG32_vs_5695	GO:0005488
	NewGene.20721.1	down	Seita.2G120300	down	JG32_vs_5695
	NewGene.20763.1	down	Seita.2G120700	down	JG32_vs_5695
	NewGene.20763.2	down	Seita.2G120700	down	JG32_vs_5695
	NewGene.20788.5	down	Seita.2G120800	down	JG32_vs_5695
	NewGene.20788.5	down	Seita.2G120900	down	JG32_vs_5695
	NewGene.20846.2	down	Seita.2G121200	down	JG32_vs_5695
	NewGene.20846.2	down	Seita.2G121300*	down	JG32_vs_5695	GO:0008152	GO:0009987	GO:0044699	GO:0003824	GO:0005488
	NewGene.20846.2	down	Seita.2G121400	down	JG32_vs_5695
	NewGene.20846.2	down	Seita.2G121700	up	JG32_vs_5695
	NewGene.20846.2	down	Seita.2G121900	up	JG32_vs_5695	GO:0008152	GO:0009987	GO:0003824
	NewGene.20846.2	down	Seita.2G122000	up	JG32_vs_5695
	NewGene.20846.2	down	Seita.2G122100	down	JG32_vs_5695
	NewGene.20846.2	down	Seita.2G122200	up	JG32_vs_5695
	NewGene.20846.2	down	Seita.2G122300*	down	JG32_vs_5695
	NewGene.20846.2	down	Seita.2G121500*	down	JG32_vs_5695
	NewGene.20846.2	down	Seita.2G121800	up	JG32_vs_5695	GO:0008152	GO:0003824
	NewGene.22948.3	up	Seita.2G150100	down	JG32_vs_5695	GO:0008152	GO:0009987	GO:0003824	GO:0005623	GO:0043226	GO:0044464
	NewGene.22948.3	up	Seita.2G150200	up	JG32_vs_5695	GO:0008152	GO:0009987	GO:0044699	GO:0050896	GO:0003824	GO:0005623	GO:0044464
	NewGene.22948.3	up	Seita.2G150300	up	JG32_vs_5695
	NewGene.24920.1	down	Seita.2G182000	up	JG32_vs_5695
	NewGene.24920.1	down	Seita.2G182100	up	JG32_vs_5695
	NewGene.24920.1	down	Seita.2G182200*	up	JG32_vs_5695
	NewGene.24937.1	down	Seita.2G182500	down	JG32_vs_5695
	NewGene.24937.1	down	Seita.2G182600	up	JG32_vs_5695
	NewGene.27727.7	up	Seita.2G244300	up	JG32_vs_5695
	NewGene.27727.7	up	Seita.2G244400	up	JG32_vs_5695
	NewGene.30239.3	down	Seita.2G323000	down	JG32_vs_5695
	NewGene.30239.3	down	Seita.2G323100	down	JG32_vs_5695
	NewGene.30239.3	down	Seita.2G323200	down	JG32_vs_5695
	NewGene.30239.3	down	Seita.2G323300	up	JG32_vs_5695
	NewGene.30239.3	down	Seita.2G323400	down	JG32_vs_5695	GO:0008152	GO:0003824
	NewGene.30239.3	down	Seita.2G322900	up	JG32_vs_5695
	NewGene.30467.4	up	Seita.2G330800	up	JG32_vs_5695
	NewGene.30467.4	up	Seita.2G330900	up	JG32_vs_5695
	NewGene.30467.4	up	Seita.2G330700	down	JG32_vs_5695
	NewGene.33887.3	up	Seita.J024000	up	JG32_vs_5695
	NewGene.33887.3	up	Seita.J024100	up	JG32_vs_5695
	NewGene.34760.2	up	Seita.3G031700	up	JG32_vs_5695
	NewGene.34760.2	up	Seita.3G031800	up	JG32_vs_5695
	NewGene.34760.2	up	Seita.3G031900	up	JG32_vs_5695
	NewGene.34760.2	up	Seita.3G032100	up	JG32_vs_5695
	NewGene.34760.2	up	Seita.3G032000*	up	JG32_vs_5695
	NewGene.36529.1	up	Seita.3G092800	down	JG32_vs_5695
	NewGene.36529.1	up	Seita.3G092900	up	JG32_vs_5695
	NewGene.36529.1	up	Seita.3G093000	up	JG32_vs_5695
	NewGene.36529.1	up	Seita.3G093100	up	JG32_vs_5695
	NewGene.36529.1	up	Seita.3G093200	up	JG32_vs_5695
	NewGene.36673.2	up	Seita.3G099900	up	JG32_vs_5695
	NewGene.36673.2	up	Seita.3G100000	up	JG32_vs_5695
	NewGene.36673.2	up	Seita.3G100100	down	JG32_vs_5695
	NewGene.36673.2	up	Seita.3G100200	up	JG32_vs_5695
	NewGene.36673.2	up	Seita.3G100300	up	JG32_vs_5695
	NewGene.36673.3	up	Seita.3G099900	up	JG32_vs_5695
	NewGene.36673.3	up	Seita.3G100000	up	JG32_vs_5695
	NewGene.36673.3	up	Seita.3G100100	down	JG32_vs_5695
	NewGene.36673.3	up	Seita.3G100200	up	JG32_vs_5695
	NewGene.36673.3	up	Seita.3G100300	up	JG32_vs_5695
	NewGene.36674.1	up	Seita.3G099900	up	JG32_vs_5695
	NewGene.36674.1	up	Seita.3G100000	up	JG32_vs_5695
	NewGene.36674.1	up	Seita.3G100100	down	JG32_vs_5695
	NewGene.36674.1	up	Seita.3G100200	up	JG32_vs_5695
	NewGene.36674.1	up	Seita.3G100300	up	JG32_vs_5695
	NewGene.40542.2	up	Seita.3G210000	down	JG32_vs_5695
	NewGene.40542.2	up	Seita.3G210100	up	JG32_vs_5695
	NewGene.40542.2	up	Seita.3G210300	up	JG32_vs_5695
	NewGene.40542.2	up	Seita.3G210500	up	JG32_vs_5695
	NewGene.40542.2	up	Seita.3G210400	up	JG32_vs_5695
	NewGene.40605.7	up	Seita.3G211400	up	JG32_vs_5695
	NewGene.40605.7	up	Seita.3G211100*	up	JG32_vs_5695
	NewGene.40605.7	up	Seita.3G211200*	up	JG32_vs_5695
	NewGene.40605.7	up	Seita.3G211300*	up	JG32_vs_5695
	NewGene.40810.1	up	Seita.3G215800	up	JG32_vs_5695
	NewGene.40810.1	up	Seita.3G215900	up	JG32_vs_5695
	NewGene.42812.9	up	Seita.3G260300	up	JG32_vs_5695
	NewGene.42812.9	up	Seita.3G260500	up	JG32_vs_5695	GO:0005488
	NewGene.42812.9	up	Seita.3G260600	down	JG32_vs_5695	GO:0005488
	NewGene.42812.9	up	Seita.3G260400	up	JG32_vs_5695	GO:0051179	GO:0005623	GO:0016020	GO:0032991	GO:0044425	GO:0044464
	NewGene.49201.1	up	Seita.3G334500	down	JG32_vs_5695
	NewGene.49201.1	up	Seita.3G334600	down	JG32_vs_5695
	NewGene.49201.1	up	Seita.3G334700	down	JG32_vs_5695
	NewGene.49661.1	down	Seita.3G349100	up	JG32_vs_5695
	NewGene.49661.1	down	Seita.3G349200	down	JG32_vs_5695
	NewGene.49661.1	down	Seita.3G349300	down	JG32_vs_5695
	NewGene.49661.1	down	Seita.3G349400	down	JG32_vs_5695
	NewGene.49661.1	down	Seita.3G349500	down	JG32_vs_5695
	NewGene.50294.1	up	Seita.3G366000	up	JG32_vs_5695
	NewGene.50294.1	up	Seita.3G366100	up	JG32_vs_5695
	NewGene.50294.1	up	Seita.3G366200	up	JG32_vs_5695
	NewGene.51342.24	up	Seita.3G402500	up	JG32_vs_5695
	NewGene.51465.1	up	Seita.3G406000	down	JG32_vs_5695
	NewGene.51465.1	up	Seita.3G406200	up	JG32_vs_5695
	NewGene.51465.1	up	Seita.3G406300	up	JG32_vs_5695
	NewGene.51465.1	up	Seita.3G406100	down	JG32_vs_5695
	NewGene.51465.15	up	Seita.3G406000	down	JG32_vs_5695
	NewGene.51465.15	up	Seita.3G406200	up	JG32_vs_5695
	NewGene.51465.15	up	Seita.3G406300	up	JG32_vs_5695
	NewGene.51465.15	up	Seita.3G406400	up	JG32_vs_5695
	NewGene.51465.15	up	Seita.3G406100	down	JG32_vs_5695
	NewGene.51465.6	up	Seita.3G406000	down	JG32_vs_5695
	NewGene.51465.6	up	Seita.3G406200	up	JG32_vs_5695
	NewGene.51465.6	up	Seita.3G406100	down	JG32_vs_5695
	NewGene.63920.1	down	Seita.4G228300	down	JG32_vs_5695	GO:0003824
	NewGene.77854.1	up	Seita.5G262600	up	JG32_vs_5695	GO:0008152	GO:0005623	GO:0032991	GO:0044464
	NewGene.77854.1	up	Seita.5G262700	down	JG32_vs_5695	GO:0008152	GO:0005623	GO:0032991	GO:0044464
	NewGene.77854.1	up	Seita.5G262900	down	JG32_vs_5695	GO:0000003	GO:0008152	GO:0022414	GO:0032501	GO:0032502	GO:0044699	GO:0003824	GO:0005488
	NewGene.77854.1	up	Seita.5G262800	up	JG32_vs_5695
	NewGene.78510.1	down	Seita.5G283600	down	JG32_vs_5695
	NewGene.84282.1	down	Seita.6G004500*	down	JG32_vs_5695
	NewGene.84282.1	down	Seita.6G004600	down	JG32_vs_5695
	NewGene.84282.1	down	Seita.6G004400*	down	JG32_vs_5695
	NewGene.84283.12	down	Seita.6G004500*	down	JG32_vs_5695
	NewGene.84283.12	down	Seita.6G004600	down	JG32_vs_5695
	NewGene.84283.12	down	Seita.6G004400*	down	JG32_vs_5695
	NewGene.84285.10	down	Seita.6G006400	down	JG32_vs_5695	GO:0009987	GO:0044699
	NewGene.84285.10	down	Seita.6G006500	down	JG32_vs_5695
	NewGene.84285.10	down	Seita.6G006700	down	JG32_vs_5695
	NewGene.84285.10	down	Seita.6G006600	down	JG32_vs_5695
	NewGene.84285.16	down	Seita.6G006400	down	JG32_vs_5695	GO:0009987	GO:0044699
	NewGene.84285.16	down	Seita.6G006500	down	JG32_vs_5695
	NewGene.84285.16	down	Seita.6G006700	down	JG32_vs_5695
	NewGene.84285.16	down	Seita.6G006600	down	JG32_vs_5695
	NewGene.85010.62	down	Seita.6G034800	up	JG32_vs_5695
	NewGene.85010.62	down	Seita.6G034900	up	JG32_vs_5695
	NewGene.85010.62	down	Seita.6G035000	up	JG32_vs_5695
	NewGene.85010.62	down	Seita.6G035100	up	JG32_vs_5695
	NewGene.85010.62	down	Seita.6G035200	up	JG32_vs_5695	GO:0003824
	NewGene.85010.62	down	Seita.6G035300	up	JG32_vs_5695
	NewGene.85010.62	down	Seita.6G035400	up	JG32_vs_5695
	NewGene.85010.62	down	Seita.6G035500	down	JG32_vs_5695
	NewGene.85010.62	down	Seita.6G034700	up	JG32_vs_5695
	NewGene.95748.1	down	Seita.6G243300	down	JG32_vs_5695
	NewGene.95748.1	down	Seita.6G243400	down	JG32_vs_5695	GO:0009987	GO:0044699	GO:0003824	GO:0005488	GO:0005623	GO:0032991	GO:0043226	GO:0044422	GO:0044464
	NewGene.95748.1	down	Seita.6G243500	up	JG32_vs_5695
	NewGene.95748.1	down	Seita.6G243600	up	JG32_vs_5695
	NewGene.95748.1	down	Seita.6G243700	up	JG32_vs_5695
	NewGene.98115.1	up	Seita.7G029900	down	JG32_vs_5695
	NewGene.98115.1	up	Seita.7G030000	up	JG32_vs_5695
	NewGene.115177.1	down	NewGene.115173*	down	JG32_vs_5695
	NewGene.24920.1	down	Seita.2G058700	up	JG32_vs_5695
	NewGene.84283.12	down	Seita.8G108200*	up	JG32_vs_5695
	NewGene.100482.7	up	Seita.7G074000	down	JG32_vs_56229
	NewGene.100482.7	up	Seita.7G074100	up	JG32_vs_56229
	NewGene.100482.7	up	Seita.7G074300	up	JG32_vs_56229
	NewGene.100482.7	up	Seita.7G074200	up	JG32_vs_56229
	NewGene.101025.4	down	Seita.7G089100	up	JG32_vs_56229	GO:0008152	GO:0009987	GO:0003824	GO:0005488
	NewGene.101025.4	down	Seita.7G089200	up	JG32_vs_56229	GO:0008152	GO:0009987	GO:0005623	GO:0032991	GO:0044464
	NewGene.101025.4	down	Seita.7G089300	down	JG32_vs_56229
	NewGene.101025.4	down	Seita.7G089400	up	JG32_vs_56229
	NewGene.101025.4	down	Seita.7G089500	down	JG32_vs_56229
	NewGene.105518.1	up	Seita.7G237300	down	JG32_vs_56229
	NewGene.105518.1	up	Seita.7G237400	down	JG32_vs_56229
	NewGene.105518.1	up	Seita.7G237500	down	JG32_vs_56229
	NewGene.105736.21	down	Seita.7G246000	down	JG32_vs_56229
	NewGene.105736.21	down	Seita.7G246100*	down	JG32_vs_56229	GO:0044699	GO:0051179	GO:0005623	GO:0016020	GO:0032991	GO:0043226	GO:0044422	GO:0044425	GO:0044464
	NewGene.105736.21	down	Seita.7G246300	down	JG32_vs_56229
	NewGene.105736.21	down	Seita.7G246400	down	JG32_vs_56229
	NewGene.105736.21	down	Seita.7G246600	down	JG32_vs_56229
	NewGene.105736.21	down	Seita.7G246700*	down	JG32_vs_56229	GO:0005623	GO:0016020	GO:0032991	GO:0044425	GO:0044464
	NewGene.105736.21	down	Seita.7G246800	up	JG32_vs_56229	GO:0008152	GO:0050789	GO:0065007	GO:0005488
	NewGene.105736.21	down	Seita.7G246900	up	JG32_vs_56229
	NewGene.105736.21	down	Seita.7G247000	down	JG32_vs_56229	GO:0003824
	NewGene.105736.21	down	Seita.7G247100	up	JG32_vs_56229
	NewGene.105736.21	down	Seita.7G247200	down	JG32_vs_56229	GO:0005623	GO:0043226	GO:0044464
	NewGene.105736.21	down	Seita.7G247300	down	JG32_vs_56229	GO:0008152	GO:0009987	GO:0005623	GO:0043226	GO:0044464
	NewGene.105736.21	down	Seita.7G247400	down	JG32_vs_56229	GO:0008152	GO:0044699	GO:0050896	GO:0003824	GO:0005488
	NewGene.105736.21	down	Seita.7G247500	down	JG32_vs_56229
	NewGene.105736.21	down	Seita.7G247600	up	JG32_vs_56229
	NewGene.105736.21	down	Seita.7G247900	down	JG32_vs_56229	GO:0008152	GO:0009987	GO:0044699	GO:0071840	GO:0003824	GO:0005488
	NewGene.105736.21	down	Seita.7G248000*	up	JG32_vs_56229
	NewGene.105736.21	down	Seita.7G248200	up	JG32_vs_56229
	NewGene.105736.21	down	Seita.7G248300	up	JG32_vs_56229
	NewGene.105736.21	down	Seita.7G248500	up	JG32_vs_56229
	NewGene.105736.21	down	Seita.7G248600	up	JG32_vs_56229
	NewGene.105736.21	down	Seita.7G248700	up	JG32_vs_56229
	NewGene.105736.21	down	Seita.7G248800	down	JG32_vs_56229
	NewGene.105736.21	down	Seita.7G248900*	down	JG32_vs_56229	GO:0005488
	NewGene.105736.21	down	Seita.7G249000	up	JG32_vs_56229	GO:0008152
	NewGene.105736.21	down	Seita.7G249200	up	JG32_vs_56229
	NewGene.105736.21	down	Seita.7G249300	down	JG32_vs_56229
	NewGene.105736.21	down	Seita.7G249500	down	JG32_vs_56229
	NewGene.105736.21	down	Seita.7G249600	down	JG32_vs_56229	GO:0008152	GO:0044699	GO:0003824	GO:0005488
	NewGene.105736.21	down	Seita.7G249700	down	JG32_vs_56229
	NewGene.105736.21	down	Seita.7G249800*	down	JG32_vs_56229
	NewGene.105736.21	down	Seita.7G249900	down	JG32_vs_56229	GO:0009987	GO:0044699	GO:0005215	GO:0016020	GO:0044425
	NewGene.105736.21	down	Seita.7G250000	down	JG32_vs_56229
	NewGene.105736.21	down	Seita.7G250200	down	JG32_vs_56229	GO:0005488
	NewGene.105736.21	down	Seita.7G246500	down	JG32_vs_56229
	NewGene.105736.21	down	Seita.7G247700	up	JG32_vs_56229
	NewGene.105736.21	down	Seita.7G248100	down	JG32_vs_56229
	NewGene.105736.21	down	Seita.7G248400	up	JG32_vs_56229
	NewGene.105736.21	down	Seita.7G249100	down	JG32_vs_56229
	NewGene.105736.21	down	Seita.7G250100	up	JG32_vs_56229
	NewGene.105736.21	down	Seita.7G246200	up	JG32_vs_56229
	NewGene.107117.1	up	Seita.7G299300	down	JG32_vs_56229
	NewGene.107117.1	up	Seita.7G299200	up	JG32_vs_56229
	NewGene.107117.1	up	Seita.7G299400	down	JG32_vs_56229
	NewGene.109166.1	up	Seita.8G041900	up	JG32_vs_56229
	NewGene.109433.1	down	Seita.8G050800	down	JG32_vs_56229
	NewGene.109433.1	down	Seita.8G050900	down	JG32_vs_56229
	NewGene.109433.1	down	Seita.8G051000	up	JG32_vs_56229
	NewGene.109433.1	down	Seita.8G051200	down	JG32_vs_56229	GO:0003824
	NewGene.109433.1	down	Seita.8G051100	up	JG32_vs_56229
	NewGene.109788.4	up	Seita.8G062300	down	JG32_vs_56229
	NewGene.110259.1	up	Seita.8G072400	up	JG32_vs_56229
	NewGene.110982.1	up	Seita.8G088500	up	JG32_vs_56229
	NewGene.110982.1	up	Seita.8G088400	up	JG32_vs_56229
	NewGene.111581.1	down	Seita.8G101700	down	JG32_vs_56229
	NewGene.111581.1	down	Seita.8G101600	up	JG32_vs_56229
	NewGene.114801.1	down	Seita.8G126200	up	JG32_vs_56229
	NewGene.114801.2	up	Seita.8G126200	up	JG32_vs_56229
	NewGene.115148.2	down	Seita.8G131000	down	JG32_vs_56229
	NewGene.115148.2	down	Seita.8G131100	down	JG32_vs_56229
	NewGene.115148.2	down	Seita.8G130900	up	JG32_vs_56229
	NewGene.115169.4	down	Seita.8G131300	down	JG32_vs_56229
	NewGene.115169.4	down	Seita.8G131400	down	JG32_vs_56229
	NewGene.115169.4	down	Seita.8G131500	down	JG32_vs_56229
	NewGene.115175.1	down	Seita.8G131400	down	JG32_vs_56229
	NewGene.115177.1	down	Seita.8G131400*	down	JG32_vs_56229
	NewGene.115177.1	down	Seita.8G131500*	down	JG32_vs_56229
	NewGene.117219.4	up	Seita.8G182500	up	JG32_vs_56229
	NewGene.117219.4	up	Seita.8G182700	up	JG32_vs_56229
	NewGene.117219.4	up	Seita.8G182600	down	JG32_vs_56229
	NewGene.118221.9	up	Seita.8G211600	up	JG32_vs_56229
	NewGene.118805.14	up	Seita.8G228900	up	JG32_vs_56229
	NewGene.118805.14	up	Seita.8G228800	up	JG32_vs_56229
	NewGene.118805.14	up	Seita.8G229000	up	JG32_vs_56229
	NewGene.119530.1	down	Seita.9G000600	up	JG32_vs_56229
	NewGene.119530.1	down	Seita.9G000700	down	JG32_vs_56229
	NewGene.119530.1	down	Seita.9G000800	down	JG32_vs_56229
	NewGene.119530.1	down	Seita.9G000900	down	JG32_vs_56229
	NewGene.119530.1	down	Seita.9G001000	up	JG32_vs_56229
	NewGene.120595.1	up	Seita.9G044700	up	JG32_vs_56229	GO:0008152	GO:0005198	GO:0005623	GO:0032991	GO:0043226	GO:0044422	GO:0044464
	NewGene.120595.1	up	Seita.9G044800	down	JG32_vs_56229
	NewGene.16885.1	up	Seita.2G016800	up	JG32_vs_56229
	NewGene.20647.3	up	Seita.2G118600	up	JG32_vs_56229
	NewGene.20647.3	up	Seita.2G118800	up	JG32_vs_56229	GO:0005488
	NewGene.20647.3	up	Seita.2G118900	up	JG32_vs_56229
	NewGene.20647.3	up	Seita.2G118700	down	JG32_vs_56229	GO:0005488
	NewGene.20721.1	down	Seita.2G120300	down	JG32_vs_56229
	NewGene.20763.1	down	Seita.2G120700	down	JG32_vs_56229
	NewGene.20763.2	down	Seita.2G120700	down	JG32_vs_56229
	NewGene.20788.5	down	Seita.2G120800	down	JG32_vs_56229
	NewGene.20788.5	down	Seita.2G120900	down	JG32_vs_56229
	NewGene.20846.2	down	Seita.2G121200	down	JG32_vs_56229
	NewGene.20846.2	down	Seita.2G121300*	down	JG32_vs_56229	GO:0008152	GO:0009987	GO:0044699	GO:0003824	GO:0005488
	NewGene.20846.2	down	Seita.2G121400	down	JG32_vs_56229
	NewGene.20846.2	down	Seita.2G121700	down	JG32_vs_56229
	NewGene.20846.2	down	Seita.2G121900	down	JG32_vs_56229	GO:0008152	GO:0009987	GO:0003824
	NewGene.20846.2	down	Seita.2G122000	down	JG32_vs_56229
	NewGene.20846.2	down	Seita.2G122100	up	JG32_vs_56229
	NewGene.20846.2	down	Seita.2G122200	down	JG32_vs_56229
	NewGene.20846.2	down	Seita.2G122300*	down	JG32_vs_56229
	NewGene.20846.2	down	Seita.2G121500*	down	JG32_vs_56229
	NewGene.20846.2	down	Seita.2G121800*	up	JG32_vs_56229	GO:0008152	GO:0003824
	NewGene.22948.3	up	Seita.2G150100	down	JG32_vs_56229	GO:0008152	GO:0009987	GO:0003824	GO:0005623	GO:0043226	GO:0044464
	NewGene.22948.3	up	Seita.2G150200	up	JG32_vs_56229	GO:0008152	GO:0009987	GO:0044699	GO:0050896	GO:0003824	GO:0005623	GO:0044464
	NewGene.22948.3	up	Seita.2G150300	up	JG32_vs_56229
	NewGene.2435.1	up	Seita.1G072500	up	JG32_vs_56229
	NewGene.24920.1	down	Seita.2G182000	down	JG32_vs_56229
	NewGene.24920.1	down	Seita.2G182100	up	JG32_vs_56229
	NewGene.24920.1	down	Seita.2G182200	up	JG32_vs_56229
	NewGene.24937.1	down	Seita.2G182500	down	JG32_vs_56229
	NewGene.27727.7	up	Seita.2G244300	down	JG32_vs_56229
	NewGene.27727.7	up	Seita.2G244400	up	JG32_vs_56229
	NewGene.27727.7	up	Seita.2G244500	up	JG32_vs_56229
	NewGene.30239.3	down	Seita.2G323000	down	JG32_vs_56229
	NewGene.30239.3	down	Seita.2G323100	down	JG32_vs_56229
	NewGene.30239.3	down	Seita.2G323200	down	JG32_vs_56229
	NewGene.30239.3	down	Seita.2G323300	down	JG32_vs_56229
	NewGene.30239.3	down	Seita.2G323400	down	JG32_vs_56229	GO:0008152	GO:0003824
	NewGene.30239.3	down	Seita.2G322900	up	JG32_vs_56229
	NewGene.30264.1	up	Seita.2G324100	up	JG32_vs_56229	GO:0009987	GO:0044699	GO:0005215	GO:0016020	GO:0044425
	NewGene.30467.4	up	Seita.2G330800	up	JG32_vs_56229
	NewGene.30467.4	up	Seita.2G330900	up	JG32_vs_56229
	NewGene.30467.4	up	Seita.2G330700	down	JG32_vs_56229
	NewGene.33887.3	up	Seita.J024000	up	JG32_vs_56229
	NewGene.33887.3	up	Seita.J024100	up	JG32_vs_56229
	NewGene.34760.2	up	Seita.3G031700	down	JG32_vs_56229
	NewGene.34760.2	up	Seita.3G031800	up	JG32_vs_56229
	NewGene.34760.2	up	Seita.3G031900	down	JG32_vs_56229
	NewGene.34760.2	up	Seita.3G032100	up	JG32_vs_56229
	NewGene.34760.2	up	Seita.3G032000*	up	JG32_vs_56229
	NewGene.36529.1	up	Seita.3G092800	down	JG32_vs_56229
	NewGene.36529.1	up	Seita.3G092900	up	JG32_vs_56229
	NewGene.36529.1	up	Seita.3G093000	up	JG32_vs_56229
	NewGene.36529.1	up	Seita.3G093100	up	JG32_vs_56229
	NewGene.36529.1	up	Seita.3G093200	up	JG32_vs_56229
	NewGene.36673.2	up	Seita.3G099900	up	JG32_vs_56229
	NewGene.36673.2	up	Seita.3G100100	up	JG32_vs_56229
	NewGene.36673.2	up	Seita.3G100200	up	JG32_vs_56229
	NewGene.36673.2	up	Seita.3G100300	up	JG32_vs_56229
	NewGene.36673.3	up	Seita.3G099900	up	JG32_vs_56229
	NewGene.36673.3	up	Seita.3G100100	up	JG32_vs_56229
	NewGene.36673.3	up	Seita.3G100200	up	JG32_vs_56229
	NewGene.36673.3	up	Seita.3G100300	up	JG32_vs_56229
	NewGene.36674.1	up	Seita.3G099900	up	JG32_vs_56229
	NewGene.36674.1	up	Seita.3G100100	up	JG32_vs_56229
	NewGene.36674.1	up	Seita.3G100200	up	JG32_vs_56229
	NewGene.36674.1	up	Seita.3G100300	up	JG32_vs_56229
	NewGene.40542.2	up	Seita.3G210000	down	JG32_vs_56229
	NewGene.40542.2	up	Seita.3G210100	up	JG32_vs_56229
	NewGene.40542.2	up	Seita.3G210500	up	JG32_vs_56229
	NewGene.40542.2	up	Seita.3G210400	up	JG32_vs_56229
	NewGene.40605.7	up	Seita.3G211400	up	JG32_vs_56229
	NewGene.40605.7	up	Seita.3G211100*	up	JG32_vs_56229
	NewGene.40605.7	up	Seita.3G211200*	up	JG32_vs_56229
	NewGene.40605.7	up	Seita.3G211300*	up	JG32_vs_56229
	NewGene.40810.1	up	Seita.3G215800	up	JG32_vs_56229
	NewGene.40810.1	up	Seita.3G215900	down	JG32_vs_56229
	NewGene.42812.9	up	Seita.3G260300	up	JG32_vs_56229
	NewGene.42812.9	up	Seita.3G260500*	up	JG32_vs_56229	GO:0005488
	NewGene.42812.9	up	Seita.3G260600	down	JG32_vs_56229	GO:0005488
	NewGene.42812.9	up	Seita.3G260400	up	JG32_vs_56229	GO:0051179	GO:0005623	GO:0016020	GO:0032991	GO:0044425	GO:0044464
	NewGene.49201.1	up	Seita.3G334500	down	JG32_vs_56229
	NewGene.49201.1	up	Seita.3G334600	down	JG32_vs_56229
	NewGene.49201.1	up	Seita.3G334700	down	JG32_vs_56229
	NewGene.49661.1	down	Seita.3G349100	up	JG32_vs_56229
	NewGene.49661.1	down	Seita.3G349200	down	JG32_vs_56229
	NewGene.49661.1	down	Seita.3G349300	down	JG32_vs_56229
	NewGene.49661.1	down	Seita.3G349400	down	JG32_vs_56229
	NewGene.49661.1	down	Seita.3G349500	down	JG32_vs_56229
	NewGene.50294.1	up	Seita.3G366000	up	JG32_vs_56229
	NewGene.50294.1	up	Seita.3G366100	up	JG32_vs_56229
	NewGene.50294.1	up	Seita.3G366400	up	JG32_vs_56229
	NewGene.51342.24	up	Seita.3G402500	up	JG32_vs_56229
	NewGene.51465.1	up	Seita.3G406000	down	JG32_vs_56229
	NewGene.51465.1	up	Seita.3G406200	up	JG32_vs_56229
	NewGene.51465.1	up	Seita.3G406300	up	JG32_vs_56229
	NewGene.51465.1	up	Seita.3G406100	down	JG32_vs_56229
	NewGene.51465.15	up	Seita.3G406000	down	JG32_vs_56229
	NewGene.51465.15	up	Seita.3G406200	up	JG32_vs_56229
	NewGene.51465.15	up	Seita.3G406300	up	JG32_vs_56229
	NewGene.51465.15	up	Seita.3G406400	up	JG32_vs_56229
	NewGene.51465.15	up	Seita.3G406100	down	JG32_vs_56229
	NewGene.51465.6	up	Seita.3G406000	down	JG32_vs_56229
	NewGene.51465.6	up	Seita.3G406200	up	JG32_vs_56229
	NewGene.51465.6	up	Seita.3G406100	down	JG32_vs_56229
	NewGene.63920.1	down	Seita.4G228300	down	JG32_vs_56229	GO:0003824
	NewGene.77854.1	up	Seita.5G262600	up	JG32_vs_56229	GO:0008152	GO:0005623	GO:0032991	GO:0044464
	NewGene.77854.1	up	Seita.5G262700	down	JG32_vs_56229	GO:0008152	GO:0005623	GO:0032991	GO:0044464
	NewGene.77854.1	up	Seita.5G262900	up	JG32_vs_56229	GO:0000003	GO:0008152	GO:0022414	GO:0032501	GO:0032502	GO:0044699	GO:0003824	GO:0005488
	NewGene.77854.1	up	Seita.5G262800	up	JG32_vs_56229
	NewGene.78510.1	down	Seita.5G283600	down	JG32_vs_56229
	NewGene.84282.1	down	Seita.6G004500*	down	JG32_vs_56229
	NewGene.84282.1	down	Seita.6G004600	down	JG32_vs_56229
	NewGene.84282.1	down	Seita.6G004400*	down	JG32_vs_56229
	NewGene.84283.12	down	Seita.6G004500*	down	JG32_vs_56229
	NewGene.84283.12	down	Seita.6G004600	down	JG32_vs_56229
	NewGene.84283.12	down	Seita.6G004400*	down	JG32_vs_56229
	NewGene.84285.10	down	Seita.6G006400	down	JG32_vs_56229	GO:0009987	GO:0044699
	NewGene.84285.10	down	Seita.6G006500	down	JG32_vs_56229
	NewGene.84285.10	down	Seita.6G006700	down	JG32_vs_56229
	NewGene.84285.10	down	Seita.6G006600	down	JG32_vs_56229
	NewGene.84285.16	down	Seita.6G006400	down	JG32_vs_56229	GO:0009987	GO:0044699
	NewGene.84285.16	down	Seita.6G006500	down	JG32_vs_56229
	NewGene.84285.16	down	Seita.6G006700	down	JG32_vs_56229
	NewGene.84285.16	down	Seita.6G006600	down	JG32_vs_56229
	NewGene.85010.62	down	Seita.6G034800	up	JG32_vs_56229
	NewGene.85010.62	down	Seita.6G034900	down	JG32_vs_56229
	NewGene.85010.62	down	Seita.6G035000	up	JG32_vs_56229
	NewGene.85010.62	down	Seita.6G035100	up	JG32_vs_56229
	NewGene.85010.62	down	Seita.6G035200	up	JG32_vs_56229	GO:0003824
	NewGene.85010.62	down	Seita.6G035300	up	JG32_vs_56229
	NewGene.85010.62	down	Seita.6G035400	down	JG32_vs_56229
	NewGene.85010.62	down	Seita.6G035500	down	JG32_vs_56229
	NewGene.85010.62	down	Seita.6G034700	up	JG32_vs_56229
	NewGene.95748.1	down	Seita.6G243300	down	JG32_vs_56229
	NewGene.95748.1	down	Seita.6G243400	down	JG32_vs_56229	GO:0009987	GO:0044699	GO:0003824	GO:0005488	GO:0005623	GO:0032991	GO:0043226	GO:0044422	GO:0044464
	NewGene.95748.1	down	Seita.6G243500	up	JG32_vs_56229
	NewGene.95748.1	down	Seita.6G243600	up	JG32_vs_56229
	NewGene.95748.1	down	Seita.6G243700	up	JG32_vs_56229
	NewGene.98115.1	up	Seita.7G029900	down	JG32_vs_56229
	NewGene.98115.1	up	Seita.7G030000	up	JG32_vs_56229
	NewGene.115177.1	down	NewGene.115173*	down	JG32_vs_56229
	NewGene.24920.1	down	Seita.2G058700	down	JG32_vs_56229
	NewGene.84283.12	down	Seita.8G108200	up	JG32_vs_56229
