# Supplementary material for: Genome-wide identification and characterization of long non-coding RNAs related to grain yield in foxtail millet [Setaria italica (L.) P. Beauv.]
Source: BMC Genomics. 2020 Dec 1;21:853. doi: 10.1186/s12864-020-07272-9 (PMC7709324; doi:10.1186/s12864-020-07272-9)
Supplement: Supplementary file 7 — Additional file 7: Table S5. The primers used for quantitative real-time PCR. [file 12864_2020_7272_MOESM7_ESM.xlsx]

## Sheet: Sheet 1
		Table S5 The network of significantly differentially expressed lncRNAs, miRNAs and mRNAs.
		miRNA	Targets
		ath-miR418_R7-21L21	NewGene.111581.1
		ath-miR418_R7-21L21	NewGene.114682.1
		ath-miR418_R7-21L21	NewGene.114801.1
		ath-miR418_R7-21L21	NewGene.115175.1
		ath-miR418_R7-21L21	NewGene.119530.1
		ath-miR418_R7-21L21	NewGene.20763.1
		ath-miR418_R7-21L21	NewGene.20763.2
		ath-miR418_R7-21L21	NewGene.20788.5
		ath-miR418_R7-21L21	NewGene.30239.3
		ath-miR418_R7-21L21	NewGene.84285.10
		ath-miR418_R7-21L21	NewGene.84285.16
		ath-miR418_R7-21L21	NewGene.85010.62
		ath-miR418_R7-21L21	NewGene.95748.1
		ath-miR418_R7-21L21	Seita.2G121300
		ath-miR418_R7-21L21	Seita.2G120900
		ath-miR418_R7-21L21	Seita.9G000800
		ath-miR418_R7-21L21	Seita.6G004500
		ath-miR418_R7-21L21	Seita.3G104300
		ath-miR418_R7-21L21	Seita.8G131000
		ath-miR418_R7-21L21	Seita.3G401600
		ath-miR418_R7-21L21	Seita.6G006700
		ath-miR418_R7-21L21	Seita.6G012900
		ath-miR418_R7-21L21	Seita.2G121100
		ath-miR418_R7-21L21	Seita.5G283600
		ath-miR418_R7-21L21	Seita.7G246100
		bdi-miR7764-3p_R15-1L22	NewGene.105736.21
		bdi-miR7764-3p_R15-1L22	NewGene.111581.1
		bdi-miR7764-3p_R15-1L22	NewGene.114682.1
		bdi-miR7764-3p_R15-1L22	NewGene.114682.5
		bdi-miR7764-3p_R15-1L22	NewGene.114801.1
		bdi-miR7764-3p_R15-1L22	NewGene.115175.1
		bdi-miR7764-3p_R15-1L22	NewGene.115177.1
		bdi-miR7764-3p_R15-1L22	NewGene.119530.1
		bdi-miR7764-3p_R15-1L22	NewGene.20721.1
		bdi-miR7764-3p_R15-1L22	NewGene.20763.1
		bdi-miR7764-3p_R15-1L22	NewGene.30239.3
		bdi-miR7764-3p_R15-1L22	NewGene.63920.1
		bdi-miR7764-3p_R15-1L22	NewGene.84285.10
		bdi-miR7764-3p_R15-1L22	NewGene.85010.62
		bdi-miR7764-3p_R15-1L22	NewGene.95748.1
		bdi-miR7764-3p_R15-1L22	Seita.2G121300
		bdi-miR7764-3p_R15-1L22	Seita.2G120900
		bdi-miR7764-3p_R15-1L22	Seita.2G121500
		bdi-miR7764-3p_R15-1L22	Seita.9G000800
		bdi-miR7764-3p_R15-1L22	Seita.9G578500
		bdi-miR7764-3p_R15-1L22	Seita.6G004500
		bdi-miR7764-3p_R15-1L22	Seita.2G120400
		bdi-miR7764-3p_R15-1L22	Seita.7G237600
		bdi-miR7764-3p_R15-1L22	Seita.8G131000
		bdi-miR7764-3p_R15-1L22	Seita.6G006700
		bdi-miR7764-3p_R15-1L22	Seita.2G121100
		bdi-miR7764-3p_R15-1L22	Seita.5G283600
		bdi-miR7764-3p_R15-1L22	Seita.7G246100
		nta-miR6024_R19-5L22	NewGene.105736.21
		nta-miR6024_R19-5L22	NewGene.111581.1
		nta-miR6024_R19-5L22	NewGene.114801.1
		nta-miR6024_R19-5L22	NewGene.119530.1
		nta-miR6024_R19-5L22	NewGene.20763.1
		nta-miR6024_R19-5L22	NewGene.63920.1
		nta-miR6024_R19-5L22	NewGene.84285.10
		nta-miR6024_R19-5L22	Seita.2G121300
		nta-miR6024_R19-5L22	Seita.2G120900
		nta-miR6024_R19-5L22	Seita.9G578500
		nta-miR6024_R19-5L22	Seita.6G004500
		nta-miR6024_R19-5L22	Seita.8G131000
		nta-miR6024_R19-5L22	Seita.6G006700
		nta-miR6024_R19-5L22	Seita.2G121100
		nta-miR6024_R19-5L22	Seita.5G283600
		nta-miR6024_R19-5L22	Seita.7G246100
		pab-miR3703_R19-5L21	NewGene.105736.21
		pab-miR3703_R19-5L21	NewGene.111581.1
		pab-miR3703_R19-5L21	NewGene.114682.1
		pab-miR3703_R19-5L21	NewGene.114801.1
		pab-miR3703_R19-5L21	NewGene.115175.1
		pab-miR3703_R19-5L21	NewGene.119530.1
		pab-miR3703_R19-5L21	NewGene.20763.1
		pab-miR3703_R19-5L21	NewGene.20763.2
		pab-miR3703_R19-5L21	NewGene.20788.5
		pab-miR3703_R19-5L21	NewGene.30239.3
		pab-miR3703_R19-5L21	NewGene.63920.1
		pab-miR3703_R19-5L21	NewGene.84285.10
		pab-miR3703_R19-5L21	NewGene.84285.16
		pab-miR3703_R19-5L21	NewGene.85010.62
		pab-miR3703_R19-5L21	NewGene.95748.1
		pab-miR3703_R19-5L21	Seita.2G121300
		pab-miR3703_R19-5L21	Seita.2G120900
		pab-miR3703_R19-5L21	Seita.2G121500
		pab-miR3703_R19-5L21	Seita.9G000800
		pab-miR3703_R19-5L21	Seita.9G578500
		pab-miR3703_R19-5L21	Seita.6G004500
		pab-miR3703_R19-5L21	Seita.3G104300
		pab-miR3703_R19-5L21	Seita.8G131000
		pab-miR3703_R19-5L21	Seita.3G401600
		pab-miR3703_R19-5L21	Seita.6G006700
		pab-miR3703_R19-5L21	Seita.6G012900
		pab-miR3703_R19-5L21	Seita.2G121100
		pab-miR3703_R19-5L21	Seita.5G283600
		pab-miR3703_R19-5L21	Seita.7G246100
